# Supplementary material for: (E,E)-1,2-Bis(2,4,5-trimeth­oxy­benzyl­idene)hydrazine
Source: Acta Crystallogr Sect E Struct Rep Online. 2011 May 25;67(Pt 6):o1526–7. doi: 10.1107/S1600536811019040 (PMC3120387; doi:10.1107/S1600536811019040)
Supplement: Supplementary file 2 [file e-67-o1526-Isup2.hkl]

# 
# h,k,l, Fc-squared, Fo-squared, sigma(Fo-squared) and status flag 
# 
data_I
_shelx_title ' pn1am in P2(1)/c  (100K)' 
_shelx_refln_list_code          4 
_shelx_F_calc_maximum      157.38 
_exptl_crystal_F_000       412.00 
_reflns_d_resolution_high  0.7108 
 
loop_ 
 _symmetry_equiv_pos_as_xyz 
 'x, y, z' 
 '-x, y+1/2, -z+1/2' 
 '-x, -y, -z' 
 'x, -y-1/2, z-1/2' 
 
_cell_length_a     7.5056 
_cell_length_b     7.2523 
_cell_length_c    17.4489 
_cell_angle_alpha  90.000 
_cell_angle_beta   90.600 
_cell_angle_gamma  90.000 
 
_shelx_F_squared_multiplier     1.000 
 
loop_ 
 _refln_index_h 
 _refln_index_k 
 _refln_index_l 
 _refln_F_squared_calc 
 _refln_F_squared_meas 
 _refln_F_squared_sigma 
 _refln_observed_status 
   1   0   0      815.95      797.54      8.23 o 
   2   0   0     5046.51     5138.83     41.41 o 
   3   0   0      126.23      116.51      1.37 o 
   4   0   0        7.17        5.09      0.57 o 
   5   0   0       63.88       70.89      1.34 o 
   6   0   0       97.62      102.21      2.04 o 
   7   0   0        8.04        5.59      0.78 o 
   8   0   0       49.56       53.10      2.35 o 
   9   0   0        1.52        0.97      0.76 o 
  10   0   0       13.04       13.01      1.98 o 
   1   1   0      924.65      890.62     23.63 o 
   2   1   0    13776.00    13602.17     68.63 o 
   3   1   0      742.72      754.37      4.29 o 
   4   1   0      262.97      290.43      2.01 o 
   5   1   0      120.98      107.55      1.19 o 
   6   1   0       22.15       19.60      0.80 o 
   7   1   0      102.35      102.21      1.69 o 
   8   1   0       61.21       61.45      1.59 o 
   9   1   0        0.71       -0.49      0.58 o 
  10   1   0       18.81       21.14      1.61 o 
   0   2   0     2211.55     2262.48     28.49 o 
   1   2   0      303.63      317.05      3.30 o 
   2   2   0      792.29      786.52      9.16 o 
   3   2   0      851.99      846.79      5.22 o 
   4   2   0     3375.46     3423.12     17.19 o 
   5   2   0      396.64      417.03      2.69 o 
   6   2   0      154.77      155.58      1.81 o 
   7   2   0       10.20       11.34      0.77 o 
   8   2   0        0.79        0.58      0.68 o 
   9   2   0        8.07        7.42      1.13 o 
  10   2   0       18.56       18.70      1.89 o 
   1   3   0        4.07        1.81      0.57 o 
   2   3   0        0.34        0.25      0.30 o 
   3   3   0      225.27      234.26      2.32 o 
   4   3   0      110.72       90.20      1.15 o 
   5   3   0       29.38       30.55      1.49 o 
   6   3   0      154.47      159.62      4.28 o 
   7   3   0        1.02        0.51      0.55 o 
   8   3   0      130.73      128.69      4.27 o 
   9   3   0       76.96       79.88      2.44 o 
  10   3   0        1.54        2.26      0.97 o 
   0   4   0      309.60      303.83      6.28 o 
   1   4   0       35.85       32.49      1.27 o 
   2   4   0      468.68      446.19      4.79 o 
   3   4   0       50.41       51.62      1.09 o 
   4   4   0      562.30      533.64      4.84 o 
   5   4   0      301.27      296.18      3.96 o 
   6   4   0      614.50      590.06      5.76 o 
   7   4   0      119.45      110.89      2.25 o 
   8   4   0      142.39      131.76      2.96 o 
   9   4   0        0.00        0.14      0.80 o 
   1   5   0       27.42       20.74      0.97 o 
   2   5   0      463.58      446.78      5.13 o 
   3   5   0        8.47        7.57      0.79 o 
   4   5   0     1781.13     1694.70     31.79 o 
   5   5   0       21.22       19.25      1.37 o 
   6   5   0        7.83        7.99      1.18 o 
   7   5   0       35.70       32.31      2.15 o 
   8   5   0        5.22        3.92      0.85 o 
   9   5   0       24.62       20.13      2.53 o 
   0   6   0     1108.23     1074.69     10.99 o 
   1   6   0       38.39       36.39      1.30 o 
   2   6   0     1928.11     1918.29     16.14 o 
   3   6   0        0.84        0.68      0.51 o 
   4   6   0       50.66       47.47      2.06 o 
   5   6   0       23.97       19.97      1.96 o 
   6   6   0       33.80       34.58      2.36 o 
   7   6   0        8.60       11.07      1.58 o 
   8   6   0       12.88        9.63      2.80 o 
   1   7   0      348.08      346.12      4.45 o 
   2   7   0        2.32        2.38      0.70 o 
   3   7   0        6.30        6.24      1.06 o 
   4   7   0        6.89        6.26      1.16 o 
   5   7   0        7.76        7.41      1.33 o 
   6   7   0        3.18        2.83      1.35 o 
   7   7   0       31.16       29.42      3.85 o 
   0   8   0      178.26      174.43      4.64 o 
   1   8   0       16.26       16.03      1.09 o 
   2   8   0      546.70      563.57     19.74 o 
   3   8   0       81.24       74.26      3.55 o 
   4   8   0        4.60        3.70      1.27 o 
   5   8   0        0.26        1.19      1.01 o 
   6   8   0        8.86        9.15      2.01 o 
   1   9   0       42.29       40.65      4.01 o 
   2   9   0       12.03        8.57      1.37 o 
   3   9   0       21.00       21.02      2.38 o 
   4   9   0       60.03       57.91      4.06 o 
   1  10   0        8.39       10.78      3.48 o 
   2  10   0        7.70       11.51      2.63 o 
 -10   1   1       13.76       12.14      1.37 o 
  -9   1   1       48.10       47.77      1.91 o 
  -8   1   1       19.20       17.71      0.96 o 
  -7   1   1        1.90        1.71      0.47 o 
  -6   1   1      104.61       97.20      1.47 o 
  -5   1   1        0.03       -0.29      0.22 o 
  -4   1   1      787.33      813.66      4.08 o 
  -3   1   1       48.35       54.28      1.15 o 
  -2   1   1    24769.99    23790.72    135.35 o 
  -1   1   1     3181.04     3195.44     22.81 o 
   0   1   1     3467.78     3510.23     28.14 o 
   1   1   1      830.93      845.01      6.68 o 
   2   1   1     1522.13     1669.02     15.75 o 
   3   1   1      251.15      290.29      3.81 o 
   4   1   1       34.33       38.88      0.91 o 
   5   1   1      352.92      361.59      2.36 o 
   6   1   1       91.92       88.16      1.40 o 
   7   1   1      123.78      124.57      1.88 o 
   8   1   1        0.76        0.00      0.49 o 
   9   1   1      226.10      228.52      3.19 o 
  10   1   1       10.08       10.56      1.98 o 
 -10   2   1      296.39      302.42      5.02 o 
  -9   2   1       62.35       61.82      2.36 o 
  -8   2   1      130.35      132.30      3.33 o 
  -7   2   1       55.44       48.42      1.26 o 
  -6   2   1        0.07        0.84      0.72 o 
  -5   2   1      153.46      152.42      1.67 o 
  -4   2   1     3433.92     3551.64     25.35 o 
  -3   2   1       25.44       27.24      1.68 o 
  -2   2   1     2009.12     2116.53     16.30 o 
  -1   2   1      204.18      202.31      2.24 o 
   0   2   1     1933.89     1901.46     15.34 o 
   1   2   1      499.45      488.50      7.44 o 
   2   2   1       12.89       17.40      0.40 o 
   3   2   1       19.10       26.23      0.61 o 
   4   2   1      408.22      452.92      6.76 o 
   5   2   1       27.59       33.69      0.76 o 
   6   2   1        0.64        0.45      0.37 o 
   7   2   1        0.36        0.85      0.65 o 
   8   2   1       11.71       10.28      1.03 o 
   9   2   1       28.62       28.91      2.08 o 
  10   2   1        2.83        3.71      1.62 o 
 -10   3   1        0.38        2.11      1.10 o 
  -9   3   1        1.39        1.77      0.80 o 
  -8   3   1      818.62      811.84      7.61 o 
  -7   3   1      117.30      111.83      2.26 o 
  -6   3   1     3055.43     2962.07     17.75 o 
  -5   3   1       95.91       92.48      1.73 o 
  -4   3   1     1109.96     1116.20      8.24 o 
  -3   3   1        0.59        0.66      0.20 o 
  -2   3   1      126.88      119.05      2.03 o 
  -1   3   1        2.49        1.34      0.30 o 
   0   3   1       57.74       69.48      1.98 o 
   1   3   1      226.08      218.25      2.41 o 
   2   3   1      367.64      368.67      4.58 o 
   3   3   1      156.03      160.52      1.91 o 
   4   3   1       22.94       21.09      0.61 o 
   5   3   1       43.95       42.64      1.68 o 
   6   3   1       65.79       69.10      2.81 o 
   7   3   1       20.02       19.83      1.19 o 
   8   3   1       24.06       22.04      1.35 o 
   9   3   1        5.50        5.10      0.95 o 
  10   3   1        5.14        4.50      1.12 o 
  -9   4   1       63.57       60.33      2.28 o 
  -8   4   1      196.66      188.94      5.81 o 
  -7   4   1       36.61       34.74      1.40 o 
  -6   4   1      663.87      630.54      7.28 o 
  -5   4   1      216.84      211.11      2.93 o 
  -4   4   1      288.38      266.80      3.03 o 
  -3   4   1        0.06        0.16      0.20 o 
  -2   4   1        3.94        4.70      0.55 o 
  -1   4   1        4.35        2.88      0.41 o 
   0   4   1      258.02      266.57      3.29 o 
   1   4   1       83.83       82.73      1.53 o 
   2   4   1      618.05      616.40      8.51 o 
   3   4   1        0.05        0.09      0.19 o 
   4   4   1        7.37        9.70      0.83 o 
   5   4   1      106.88      104.60      2.19 o 
   6   4   1       61.50       55.27      1.75 o 
   7   4   1       56.13       56.44      1.76 o 
   8   4   1       48.74       44.53      1.67 o 
   9   4   1      114.45      114.54      2.73 o 
  -9   5   1       13.14       11.16      1.75 o 
  -8   5   1       21.43       16.75      1.84 o 
  -7   5   1       12.08       13.05      1.58 o 
  -6   5   1      112.57      115.98      3.17 o 
  -5   5   1        9.64        9.74      1.11 o 
  -4   5   1     1672.95     1654.52     20.02 o 
  -3   5   1      316.72      285.64      5.35 o 
  -2   5   1      682.15      662.28      7.79 o 
  -1   5   1        0.00        0.13      0.32 o 
   0   5   1      167.18      165.41      2.19 o 
   1   5   1       38.99       43.05      1.48 o 
   2   5   1       22.05       16.40      1.04 o 
   3   5   1       66.53       64.95      1.78 o 
   4   5   1      137.73      128.57      2.50 o 
   5   5   1       33.95       31.66      2.03 o 
   6   5   1        6.81        5.63      1.03 o 
   7   5   1      113.19      118.79      4.80 o 
   8   5   1        0.04        0.29      0.71 o 
   9   5   1       51.34       64.12      2.54 o 
  -8   6   1        6.33        6.90      3.16 o 
  -7   6   1        3.50        3.54      1.28 o 
  -6   6   1       21.55       20.90      2.45 o 
  -5   6   1       18.30       21.58      1.80 o 
  -4   6   1       13.77       14.13      1.29 o 
  -3   6   1      106.66       98.20      2.35 o 
  -2   6   1      423.66      412.66      5.21 o 
  -1   6   1      494.33      469.04      4.79 o 
   0   6   1       56.88       55.89      1.40 o 
   1   6   1      232.74      216.73      3.95 o 
   2   6   1     1063.41     1002.12      9.63 o 
   3   6   1      370.22      352.49      5.40 o 
   4   6   1       31.29       28.34      1.77 o 
   5   6   1        1.96        2.73      0.96 o 
   6   6   1        0.15        2.22      1.42 o 
   7   6   1        3.82        5.10      1.26 o 
   8   6   1       65.83       77.75      3.75 o 
  -7   7   1        3.04        7.05      1.88 o 
  -6   7   1        3.23        2.88      1.59 o 
  -5   7   1        1.40        0.89      1.00 o 
  -4   7   1       86.85       88.34      3.04 o 
  -3   7   1        8.26        6.88      1.01 o 
  -2   7   1      216.41      221.22      3.83 o 
  -1   7   1      106.28      101.93      2.04 o 
   0   7   1     2523.84     2505.97     15.94 o 
   1   7   1      403.98      408.52      4.95 o 
   2   7   1      195.86      192.44      3.95 o 
   3   7   1       62.54       57.32      2.22 o 
   4   7   1       25.33       25.26      1.83 o 
   5   7   1      120.30      122.42      4.41 o 
   6   7   1       34.70       36.53      2.57 o 
   7   7   1       77.14       80.08      4.92 o 
  -6   8   1        2.59        7.97      3.20 o 
  -5   8   1        0.26        0.33      1.53 o 
  -4   8   1       90.62       93.88      4.17 o 
  -3   8   1       26.12       30.21      2.71 o 
  -2   8   1      502.64      513.18      9.84 o 
  -1   8   1       43.94       47.10      2.42 o 
   0   8   1      201.39      210.17      3.15 o 
   1   8   1       44.12       40.29      1.74 o 
   2   8   1      128.43      129.97      6.93 o 
   3   8   1      105.64      107.45      3.20 o 
   4   8   1       80.46       82.55      3.17 o 
   5   8   1        5.75        6.16      1.65 o 
   6   8   1        1.69        4.43      1.54 o 
  -4   9   1      327.06      359.53      9.89 o 
  -3   9   1       63.24       73.87      3.77 o 
  -2   9   1       45.55       48.09      2.94 o 
  -1   9   1       12.23        9.52      1.64 o 
   0   9   1        6.53        7.53      1.22 o 
   1   9   1        8.81        8.90      1.54 o 
   2   9   1       52.05       57.43      4.40 o 
   3   9   1        0.86        2.85      2.38 o 
   4   9   1       85.98       85.10      5.35 o 
  -2  10   1        3.35        1.07      1.46 o 
  -1  10   1       14.39       16.06      4.24 o 
   1  10   1        4.12        5.06      2.80 o 
   2  10   1        8.22        7.03      3.02 o 
 -10   0   2       66.49       74.66      3.55 o 
  -9   0   2        6.00        6.06      1.08 o 
  -8   0   2       14.87       16.44      1.33 o 
  -7   0   2        0.14       -0.07      0.58 o 
  -6   0   2      100.01       99.80      2.06 o 
  -5   0   2       20.31       21.44      0.84 o 
  -4   0   2     1595.54     1554.79     10.02 o 
  -3   0   2      159.49      146.24      1.50 o 
  -2   0   2      112.78      107.85      1.21 o 
  -1   0   2     1252.67     1344.12      8.94 o 
   0   0   2     1707.92     1744.09     14.56 o 
   1   0   2     4637.15     4751.04     63.51 o 
   2   0   2       99.84       91.08      1.62 o 
   3   0   2     2157.05     2074.80     13.36 o 
   4   0   2        4.48        4.11      0.40 o 
   5   0   2     1267.16     1299.28      8.88 o 
   6   0   2        5.96        4.33      0.67 o 
   7   0   2      934.66      929.48      9.03 o 
   8   0   2       91.65       90.18      2.86 o 
   9   0   2        5.40        4.44      1.09 o 
  10   0   2       24.28       21.99      2.94 o 
 -10   1   2      121.71      118.13      3.65 o 
  -9   1   2        1.21        0.53      0.59 o 
  -8   1   2       11.52       11.55      0.81 o 
  -7   1   2       10.02        9.54      0.70 o 
  -6   1   2      150.91      148.47      1.82 o 
  -5   1   2        0.83        0.54      0.25 o 
  -4   1   2       34.57       41.16      0.65 o 
  -3   1   2       90.24      100.28      1.08 o 
  -2   1   2      333.44      394.87      2.34 o 
  -1   1   2     2348.55     2479.20     29.54 o 
   0   1   2      276.48      294.55      4.68 o 
   1   1   2      160.28      185.05      1.85 o 
   2   1   2      382.12      369.08      2.37 o 
   3   1   2     1457.00     1548.23      9.46 o 
   4   1   2       57.23       60.54      0.81 o 
   5   1   2       73.92       83.96      1.05 o 
   6   1   2        0.98        0.56      0.59 o 
   7   1   2       31.21       35.18      1.33 o 
   8   1   2        0.02       -0.30      0.55 o 
   9   1   2       12.24        9.19      1.00 o 
  10   1   2        1.27       -0.33      0.95 o 
 -10   2   2      324.04      344.70      5.41 o 
  -9   2   2       17.65       15.55      1.48 o 
  -8   2   2      533.00      526.96      5.34 o 
  -7   2   2        0.21        0.13      0.58 o 
  -6   2   2      148.75      154.72      1.76 o 
  -5   2   2      108.36      109.30      1.16 o 
  -4   2   2     1391.47     1444.62      7.50 o 
  -3   2   2      991.14     1011.81     11.74 o 
  -2   2   2      317.98      340.92      2.44 o 
  -1   2   2        0.27       -0.23      0.21 o 
   0   2   2       37.48       30.16      0.93 o 
   1   2   2      861.91      847.68      6.82 o 
   2   2   2      173.57      198.38      1.60 o 
   3   2   2     1883.66     1924.79     14.59 o 
   4   2   2        2.27        1.45      0.37 o 
   5   2   2       24.10       29.15      0.69 o 
   6   2   2       13.05       10.79      0.63 o 
   7   2   2      298.75      278.22      3.68 o 
   8   2   2       54.42       57.74      1.91 o 
   9   2   2      103.95      109.47      3.43 o 
  10   2   2       30.93       27.65      1.89 o 
 -10   3   2        1.11        1.29      0.90 o 
  -9   3   2        0.28       -0.31      0.75 o 
  -8   3   2      315.24      305.27      4.10 o 
  -7   3   2      164.79      160.90      2.79 o 
  -6   3   2      208.12      222.28      2.63 o 
  -5   3   2      135.63      144.16      2.02 o 
  -4   3   2      868.58      916.45      7.22 o 
  -3   3   2        7.52        9.63      0.43 o 
  -2   3   2        1.43        4.30      0.47 o 
  -1   3   2       78.32       96.85      1.64 o 
   0   3   2       11.65       13.40      0.63 o 
   1   3   2       57.03       58.64      1.13 o 
   2   3   2      181.43      194.35      6.47 o 
   3   3   2      412.82      406.77      3.37 o 
   4   3   2        0.67        0.30      0.21 o 
   5   3   2       19.83       22.12      1.12 o 
   6   3   2        3.26        2.44      0.62 o 
   7   3   2      235.50      236.54      3.36 o 
   8   3   2       16.90       14.93      1.87 o 
   9   3   2       49.92       49.89      2.15 o 
  10   3   2       28.27       26.89      1.83 o 
  -9   4   2        0.96        0.55      1.24 o 
  -8   4   2      665.43      651.81      8.92 o 
  -7   4   2       35.96       37.28      1.53 o 
  -6   4   2     1822.00     1788.02     14.09 o 
  -5   4   2      362.95      339.02      4.87 o 
  -4   4   2      258.66      251.83      3.43 o 
  -3   4   2        2.10        5.87      0.62 o 
  -2   4   2      322.72      348.86      4.31 o 
  -1   4   2      298.98      346.20      3.37 o 
   0   4   2       10.06       14.90      0.99 o 
   1   4   2        4.82        9.20      0.70 o 
   2   4   2       17.98       17.40      0.96 o 
   3   4   2      674.04      733.32      7.23 o 
   4   4   2       46.49       45.34      1.14 o 
   5   4   2      331.29      325.39      5.91 o 
   6   4   2       39.73       34.13      1.79 o 
   7   4   2        3.12        3.24      0.72 o 
   8   4   2        9.79        7.52      1.13 o 
   9   4   2       11.39       13.15      1.60 o 
  -9   5   2        5.77        6.78      2.30 o 
  -8   5   2       41.78       37.46      1.81 o 
  -7   5   2       49.64       52.44      2.80 o 
  -6   5   2        0.28        0.50      0.71 o 
  -5   5   2       34.04       35.08      2.09 o 
  -4   5   2      367.19      366.04      4.77 o 
  -3   5   2      464.02      464.73     11.18 o 
  -2   5   2       11.75       12.79      1.02 o 
  -1   5   2      332.48      341.97      3.63 o 
   0   5   2      277.52      260.47      2.84 o 
   1   5   2       57.09       54.92      1.61 o 
   2   5   2        0.02        1.19      0.46 o 
   3   5   2      111.80      112.64      4.29 o 
   4   5   2        6.27        8.67      1.05 o 
   5   5   2      105.27      103.45      2.85 o 
   6   5   2       94.96       95.58      4.40 o 
   7   5   2       31.31       34.48      2.25 o 
   8   5   2        1.86        1.17      1.20 o 
   9   5   2        3.45        3.92      0.96 o 
  -8   6   2        2.93        3.39      2.11 o 
  -7   6   2        0.01        1.16      1.14 o 
  -6   6   2       28.77       32.18      2.92 o 
  -5   6   2       23.15       23.73      2.22 o 
  -4   6   2        4.99        4.80      0.69 o 
  -3   6   2       79.41       80.76      2.46 o 
  -2   6   2      412.52      395.47      5.15 o 
  -1   6   2      143.89      145.21      3.06 o 
   0   6   2      132.89      137.92      2.15 o 
   1   6   2        0.43        0.37      0.42 o 
   2   6   2        4.87        3.28      0.66 o 
   3   6   2        0.87        2.75      0.75 o 
   4   6   2        3.62        1.87      0.68 o 
   5   6   2      314.64      309.53      7.32 o 
   6   6   2       17.69       18.82      1.57 o 
   7   6   2       58.56       60.84      2.94 o 
   8   6   2       15.61       12.43      3.13 o 
  -7   7   2        2.65        2.78      1.34 o 
  -6   7   2       11.29       12.52      2.50 o 
  -5   7   2        5.19        6.33      1.84 o 
  -4   7   2       12.88       12.26      1.58 o 
  -3   7   2       41.16       42.91      2.55 o 
  -2   7   2      240.13      246.82      4.04 o 
  -1   7   2       92.24       98.71      1.89 o 
   0   7   2       39.36       37.93      1.38 o 
   1   7   2       17.15       14.71      1.08 o 
   2   7   2       25.60       24.90      1.79 o 
   3   7   2        8.79        6.97      1.06 o 
   4   7   2        0.41        0.63      0.73 o 
   5   7   2        1.23        1.02      0.79 o 
   6   7   2       29.75       28.59      2.10 o 
   7   7   2       33.16       42.90      3.60 o 
  -6   8   2        9.27        8.76      2.37 o 
  -5   8   2       47.97       53.15      3.89 o 
  -4   8   2       60.07       66.62      8.95 o 
  -3   8   2        1.46        1.26      1.03 o 
  -2   8   2      418.57      429.18     13.15 o 
  -1   8   2      120.62      114.89      3.00 o 
   0   8   2        0.05        0.12      0.59 o 
   1   8   2       63.04       64.34      3.02 o 
   2   8   2        6.37        5.98      1.16 o 
   3   8   2       13.69       12.01      1.37 o 
   4   8   2        9.32       12.76      1.81 o 
   5   8   2      103.15      119.26      3.99 o 
   6   8   2        5.11        3.75      1.49 o 
  -4   9   2      309.21      319.91      8.30 o 
  -3   9   2       88.29       89.71      6.77 o 
  -2   9   2       77.01       85.62      3.37 o 
  -1   9   2        9.15        9.47      1.31 o 
   0   9   2       15.99       15.22      1.83 o 
   1   9   2        0.11        0.20      0.80 o 
   2   9   2       18.70       23.31      2.23 o 
   3   9   2        2.73        4.99      2.93 o 
   4   9   2       11.94       16.90      7.73 o 
  -1  10   2       19.29       18.55      4.51 o 
   0  10   2       18.67       25.84      5.33 o 
   1  10   2       52.35       62.94      7.48 o 
 -10   1   3      125.12      138.13      3.67 o 
  -9   1   3        5.10        6.41      0.78 o 
  -8   1   3        3.58        3.67      0.60 o 
  -7   1   3        5.95        6.60      0.64 o 
  -6   1   3        8.17        9.22      0.60 o 
  -5   1   3       76.01       85.09      1.04 o 
  -4   1   3        0.00       -0.07      0.17 o 
  -3   1   3      188.29      185.37      2.68 o 
  -2   1   3       37.41       37.02      0.80 o 
  -1   1   3        2.77        4.36      0.22 o 
   0   1   3       56.68       47.12      0.90 o 
   1   1   3     5846.51     5642.25     32.95 o 
   2   1   3       45.39       41.24      0.52 o 
   3   1   3       10.69       13.72      0.93 o 
   4   1   3       10.62       10.71      0.43 o 
   5   1   3      849.38      873.41      4.66 o 
   6   1   3      326.92      339.70      2.92 o 
   7   1   3       17.81       18.55      0.94 o 
   8   1   3       58.75       58.81      1.54 o 
   9   1   3       14.63       13.76      1.17 o 
  10   1   3       24.13       21.89      1.86 o 
 -10   2   3      116.90      113.55      3.78 o 
  -9   2   3      121.63      118.72      2.95 o 
  -8   2   3       11.79        8.75      0.92 o 
  -7   2   3       12.09       11.65      0.89 o 
  -6   2   3       65.96       65.30      1.18 o 
  -5   2   3       94.62       99.60      1.15 o 
  -4   2   3      109.90      131.83      1.30 o 
  -3   2   3     2703.83     2923.97     17.55 o 
  -2   2   3       36.76       34.87      0.62 o 
  -1   2   3       67.17       55.91      0.81 o 
   0   2   3       38.89       35.43      1.90 o 
   1   2   3      105.36      120.46      3.41 o 
   2   2   3      126.80      115.08      1.04 o 
   3   2   3      310.92      396.47      5.39 o 
   4   2   3       92.32       94.44      1.39 o 
   5   2   3      244.75      244.77      2.07 o 
   6   2   3      129.14      136.86      1.95 o 
   7   2   3        1.13        2.74      0.71 o 
   8   2   3        0.17        0.02      0.62 o 
   9   2   3       41.07       45.56      2.19 o 
  10   2   3       10.45        8.42      1.34 o 
 -10   3   3       41.39       47.98      2.36 o 
  -9   3   3        4.29        4.30      1.00 o 
  -8   3   3      277.17      268.90      4.01 o 
  -7   3   3      413.30      417.13      4.35 o 
  -6   3   3      300.06      317.60      3.42 o 
  -5   3   3      449.83      463.94      4.97 o 
  -4   3   3        0.59        0.86      0.30 o 
  -3   3   3      374.61      377.53      4.70 o 
  -2   3   3       59.16       69.43      1.33 o 
  -1   3   3     2344.32     2518.95     20.53 o 
   0   3   3       40.71       41.37      1.00 o 
   1   3   3     3463.41     3914.48     29.91 o 
   2   3   3      171.83      166.50      2.70 o 
   3   3   3      407.38      448.86      3.13 o 
   4   3   3      191.49      197.62      3.54 o 
   5   3   3      453.20      430.76      4.30 o 
   6   3   3       58.96       57.42      1.83 o 
   7   3   3       19.00       18.20      1.38 o 
   8   3   3       26.21       25.84      1.45 o 
   9   3   3        1.18        1.93      0.85 o 
  -9   4   3        3.44        2.32      0.89 o 
  -8   4   3      168.42      167.37      3.04 o 
  -7   4   3      120.26      116.05      3.11 o 
  -6   4   3       26.65       29.68      1.16 o 
  -5   4   3      180.61      172.09      2.97 o 
  -4   4   3       39.19       43.41      1.16 o 
  -3   4   3        0.06        0.61      0.43 o 
  -2   4   3       86.96       94.12      1.74 o 
  -1   4   3       30.37       34.41      1.44 o 
   0   4   3       10.35       10.59      0.62 o 
   1   4   3      457.10      455.95      8.42 o 
   2   4   3      191.87      186.87      3.13 o 
   3   4   3      146.39      149.12      1.75 o 
   4   4   3        6.26        5.04      0.60 o 
   5   4   3      200.32      191.03      3.12 o 
   6   4   3        5.95        6.16      0.71 o 
   7   4   3      135.95      130.63      2.55 o 
   8   4   3       20.76       16.03      1.20 o 
   9   4   3       31.67       28.94      1.70 o 
  -9   5   3       19.32       14.60      2.16 o 
  -8   5   3      211.57      210.92      7.82 o 
  -7   5   3       30.70       30.14      2.27 o 
  -6   5   3        3.15        3.22      1.00 o 
  -5   5   3       13.71       16.69      1.30 o 
  -4   5   3       37.94       45.18      2.05 o 
  -3   5   3        5.98        2.57      0.56 o 
  -2   5   3       28.75       34.07      1.36 o 
  -1   5   3        3.03        3.56      0.48 o 
   0   5   3       10.02       10.63      0.66 o 
   1   5   3      832.45      887.02      7.59 o 
   2   5   3       60.99       67.60      1.72 o 
   3   5   3     1034.34     1024.29     19.88 o 
   4   5   3      122.71      124.41      2.77 o 
   5   5   3       18.95       18.81      1.51 o 
   6   5   3       16.67       15.59      1.53 o 
   7   5   3       26.08       25.74      1.98 o 
   8   5   3       24.24       23.13      1.58 o 
   9   5   3       47.29       41.68      2.14 o 
  -8   6   3        5.64        8.57      2.04 o 
  -7   6   3       12.17       10.93      1.93 o 
  -6   6   3       36.79       42.74      3.30 o 
  -5   6   3       24.15       21.69      2.32 o 
  -4   6   3       27.52       31.82      2.12 o 
  -3   6   3      251.79      269.10      4.75 o 
  -2   6   3       11.81       11.70      0.99 o 
  -1   6   3      250.73      245.77      3.51 o 
   0   6   3        9.57        8.74      0.72 o 
   1   6   3      156.52      149.50      2.57 o 
   2   6   3       33.26       38.17      1.65 o 
   3   6   3      153.71      147.46      7.63 o 
   4   6   3      132.45      139.70      3.40 o 
   5   6   3        0.65        1.44      0.78 o 
   6   6   3        9.62        8.76      1.79 o 
   7   6   3       27.76       28.06      2.15 o 
   8   6   3       71.99       89.60      3.44 o 
  -7   7   3       38.76       37.67      3.42 o 
  -6   7   3        8.51        8.54      2.67 o 
  -5   7   3        0.05        0.26      0.83 o 
  -4   7   3       66.92       67.14      4.08 o 
  -3   7   3       31.17       30.30      2.18 o 
  -2   7   3        4.34        4.27      1.02 o 
  -1   7   3      210.34      211.90      4.43 o 
   0   7   3        5.33        6.01      0.85 o 
   1   7   3      272.71      271.07      4.22 o 
   2   7   3       72.60       73.24      2.43 o 
   3   7   3       47.95       49.79      2.22 o 
   4   7   3       20.95       20.56      2.30 o 
   5   7   3       86.17       88.49      3.01 o 
   6   7   3      112.82      116.76      3.64 o 
   7   7   3      180.26      186.80     10.72 o 
  -6   8   3       34.12       36.99      3.74 o 
  -5   8   3       10.18        9.54      1.51 o 
  -4   8   3       12.19       13.67      2.01 o 
  -3   8   3       63.37       71.18      3.07 o 
  -2   8   3        8.08        8.50      1.36 o 
  -1   8   3      217.66      223.71      4.27 o 
   0   8   3       67.22       64.14      2.59 o 
   1   8   3        8.49        6.83      1.08 o 
   2   8   3        2.69        3.78      1.11 o 
   3   8   3      144.60      152.49      4.45 o 
   4   8   3       49.38       51.68      2.77 o 
   5   8   3      184.20      213.30      5.37 o 
   6   8   3        0.04        1.98      1.81 o 
  -4   9   3       38.16       34.39      3.18 o 
  -3   9   3       28.11       31.05      2.99 o 
  -2   9   3        2.43        4.09      1.21 o 
  -1   9   3       37.83       42.39      3.53 o 
   0   9   3       28.41       29.71      2.15 o 
   1   9   3       25.05       23.27      1.92 o 
   2   9   3        7.90        8.95      1.83 o 
   3   9   3      300.55      339.28      7.54 o 
   4   9   3        6.22       11.17      5.48 o 
  -1  10   3        8.16        9.59      1.84 o 
   0  10   3       24.91       32.72      3.99 o 
   1  10   3       39.55       41.87      3.81 o 
 -10   0   4        0.14       -0.26      1.10 o 
  -9   0   4        0.24       -0.14      0.75 o 
  -8   0   4       34.17       33.49      1.77 o 
  -7   0   4      523.15      518.99      6.19 o 
  -6   0   4       73.83       75.50      1.81 o 
  -5   0   4      381.98      400.72      3.92 o 
  -4   0   4       12.01       12.79      0.77 o 
  -3   0   4     1327.25     1333.35      8.54 o 
  -2   0   4      720.73      719.30      5.43 o 
  -1   0   4    12669.17    12138.24    106.78 o 
   0   0   4       26.04       29.94      0.55 o 
   1   0   4     2823.48     2850.77     20.47 o 
   2   0   4     2131.84     2127.31     21.89 o 
   3   0   4       35.39       37.94      0.93 o 
   4   0   4      391.51      396.67      3.60 o 
   5   0   4       18.86       15.48      0.79 o 
   6   0   4      237.62      265.38      3.98 o 
   7   0   4       14.68       15.03      1.19 o 
   8   0   4       87.41       90.60      2.79 o 
   9   0   4       53.50       52.55      2.49 o 
  10   0   4       67.60       73.37      3.59 o 
 -10   1   4       27.02       23.70      2.30 o 
  -9   1   4       99.48       97.54      2.13 o 
  -8   1   4       12.98       13.44      0.87 o 
  -7   1   4        6.24        5.93      0.66 o 
  -6   1   4        0.95        0.40      0.39 o 
  -5   1   4      181.26      201.55      1.68 o 
  -4   1   4       92.18      104.51      1.06 o 
  -3   1   4      154.25      126.59      1.75 o 
  -2   1   4       52.13       46.87      1.01 o 
  -1   1   4     1302.74     1384.69      8.68 o 
   0   1   4     1832.85     1894.58      9.70 o 
   1   1   4     1007.82      943.24      5.92 o 
   2   1   4      161.79      166.34      1.24 o 
   3   1   4      187.33      181.55      1.58 o 
   4   1   4     1110.01     1156.14      5.86 o 
   5   1   4       64.65       67.51      1.30 o 
   6   1   4       53.41       54.91      1.37 o 
   7   1   4       36.15       36.65      1.24 o 
   8   1   4      118.43      125.46      2.14 o 
   9   1   4        0.21        0.15      0.69 o 
  10   1   4        6.04        5.39      1.21 o 
 -10   2   4       17.56       15.81      1.64 o 
  -9   2   4      122.70      137.83      3.40 o 
  -8   2   4        2.03        0.64      0.57 o 
  -7   2   4        0.04        0.17      0.53 o 
  -6   2   4        1.47        1.41      0.35 o 
  -5   2   4      474.68      460.18      3.27 o 
  -4   2   4       21.70       17.64      0.56 o 
  -3   2   4      591.51      630.20      3.95 o 
  -2   2   4      139.01      135.72      1.33 o 
  -1   2   4     1038.65     1080.64      6.88 o 
   0   2   4      645.13      622.04      5.33 o 
   1   2   4       76.39       94.15      0.93 o 
   2   2   4     1092.28     1183.88      6.69 o 
   3   2   4     1880.40     1974.16     11.66 o 
   4   2   4      580.61      621.97      4.42 o 
   5   2   4        1.03        1.56      0.75 o 
   6   2   4      296.63      282.21      2.88 o 
   7   2   4        0.58       -0.44      0.55 o 
   8   2   4        0.13       -0.43      0.61 o 
   9   2   4        0.72        0.74      0.99 o 
  10   2   4       16.48       13.01      2.34 o 
  -9   3   4        2.15        2.74      1.35 o 
  -8   3   4       13.30       13.71      1.07 o 
  -7   3   4      118.59      119.56      2.17 o 
  -6   3   4        2.17        1.89      0.52 o 
  -5   3   4      158.10      167.80      2.00 o 
  -4   3   4      218.42      222.70      2.22 o 
  -3   3   4       15.98       19.97      0.57 o 
  -2   3   4       11.32        9.45      0.61 o 
  -1   3   4      368.39      433.11      9.46 o 
   0   3   4      169.87      165.05      1.98 o 
   1   3   4     1300.47     1499.10     11.76 o 
   2   3   4      598.81      649.59      5.46 o 
   3   3   4      353.81      355.71      2.50 o 
   4   3   4        0.54        0.77      0.32 o 
   5   3   4      145.26      149.43      2.93 o 
   6   3   4        5.72        7.31      0.77 o 
   7   3   4       38.58       33.69      1.63 o 
   8   3   4       36.25       35.50      1.64 o 
   9   3   4        5.40        5.97      1.03 o 
  -9   4   4        3.04        2.80      1.06 o 
  -8   4   4        1.49       -0.20      0.94 o 
  -7   4   4       31.77       28.85      1.28 o 
  -6   4   4       42.05       42.74      1.32 o 
  -5   4   4       36.90       41.52      1.43 o 
  -4   4   4        0.00        0.21      0.40 o 
  -3   4   4      134.44      140.93      2.54 o 
  -2   4   4      180.21      194.13      3.69 o 
  -1   4   4     1701.82     1800.50     12.17 o 
   0   4   4      502.73      564.08      5.42 o 
   1   4   4     1629.22     1743.32     18.98 o 
   2   4   4      364.81      406.05      5.90 o 
   3   4   4        8.59        8.20      0.48 o 
   4   4   4        1.22        2.03      0.43 o 
   5   4   4       18.53       16.73      1.12 o 
   6   4   4        3.22        1.87      0.48 o 
   7   4   4       14.72       11.76      1.10 o 
   8   4   4        4.17        2.49      0.75 o 
   9   4   4        2.76        1.41      0.85 o 
  -9   5   4      172.64      169.51      4.24 o 
  -8   5   4        0.38        2.28      0.88 o 
  -7   5   4       24.01       24.45      1.84 o 
  -6   5   4        0.08        0.78      1.06 o 
  -5   5   4       95.29      100.37      3.49 o 
  -4   5   4        0.16        0.29      0.52 o 
  -3   5   4      795.02      798.32      7.47 o 
  -2   5   4       94.50       98.61      2.87 o 
  -1   5   4      266.50      270.62      2.99 o 
   0   5   4      104.03      114.07      1.82 o 
   1   5   4       65.18       65.51      1.53 o 
   2   5   4        2.02        5.31      0.69 o 
   3   5   4       12.96       12.10      1.26 o 
   4   5   4       58.55       67.48      1.74 o 
   5   5   4       35.27       34.92      2.00 o 
   6   5   4        2.56        2.36      0.85 o 
   7   5   4        1.43        1.43      0.90 o 
   8   5   4        9.30        8.82      1.04 o 
   9   5   4       15.53       14.30      1.35 o 
  -8   6   4       11.96        9.66      2.12 o 
  -7   6   4       26.08       30.80      3.12 o 
  -6   6   4        1.37        0.88      0.89 o 
  -5   6   4      231.43      235.64      5.26 o 
  -4   6   4       41.69       43.88      2.41 o 
  -3   6   4      372.70      376.43      6.49 o 
  -2   6   4       15.42       17.34      1.58 o 
  -1   6   4        4.86        5.73      0.59 o 
   0   6   4       54.26       54.24      1.40 o 
   1   6   4      155.59      144.44      2.52 o 
   2   6   4       34.42       38.29      1.58 o 
   3   6   4       33.48       31.36      1.85 o 
   4   6   4        3.48        7.03      1.18 o 
   5   6   4       34.63       32.89      2.07 o 
   6   6   4       89.78       90.84      3.07 o 
   7   6   4        7.94       11.93      1.78 o 
   8   6   4       12.70       12.19      1.75 o 
  -7   7   4        0.47        0.38      1.41 o 
  -6   7   4        5.80        8.00      1.83 o 
  -5   7   4       28.84       32.81      2.93 o 
  -4   7   4       39.44       39.75      2.57 o 
  -3   7   4       10.45        9.77      1.55 o 
  -2   7   4       50.27       50.04      2.43 o 
  -1   7   4        5.45        5.13      0.89 o 
   0   7   4        0.35       -0.27      0.56 o 
   1   7   4        0.10        0.00      0.58 o 
   2   7   4       54.93       59.59      2.51 o 
   3   7   4       32.04       35.39      2.12 o 
   4   7   4        4.61        6.21      1.11 o 
   5   7   4       29.91       33.18      2.23 o 
   6   7   4       36.61       46.88      2.74 o 
   7   7   4       12.53       13.42      2.34 o 
  -6   8   4        0.02        1.87      3.31 o 
  -5   8   4       60.88       61.68      4.17 o 
  -4   8   4       27.19       26.90      3.68 o 
  -3   8   4       93.29       95.72      3.50 o 
  -2   8   4        0.37        0.91      0.71 o 
  -1   8   4       44.97       43.95      2.25 o 
   0   8   4        0.54        0.15      0.71 o 
   1   8   4      131.45      140.31      4.08 o 
   2   8   4        6.10        5.29      1.24 o 
   3   8   4       26.92       37.36      2.68 o 
   4   8   4        2.57        3.64      1.63 o 
   5   8   4       84.47       94.55      3.79 o 
   6   8   4       51.97       58.81      5.65 o 
  -4   9   4        7.13        7.97      2.84 o 
  -3   9   4      175.19      182.46      6.01 o 
  -2   9   4      120.82      137.51      4.35 o 
  -1   9   4        1.09        1.19      1.06 o 
   0   9   4        0.26        0.32      0.80 o 
   1   9   4       82.41       93.96      3.27 o 
   2   9   4       34.62       33.41      3.86 o 
   3   9   4       37.90       49.73      4.63 o 
   4   9   4       12.71       15.39      3.32 o 
  -1  10   4       81.85       95.60      5.01 o 
   0  10   4       82.49       95.08      3.58 o 
   1  10   4      142.33      168.08      4.61 o 
 -10   1   5       14.63       15.68      1.41 o 
  -9   1   5       53.19       51.44      1.72 o 
  -8   1   5       95.13       94.65      2.34 o 
  -7   1   5      173.66      178.36      2.29 o 
  -6   1   5        8.68        9.35      0.68 o 
  -5   1   5      964.23      990.59      5.64 o 
  -4   1   5      755.09      763.22      3.96 o 
  -3   1   5     1405.61     1413.01      6.76 o 
  -2   1   5      100.70      102.10      0.91 o 
  -1   1   5      776.28      746.26      5.49 o 
   0   1   5     1050.69     1101.35      6.75 o 
   1   1   5      116.49      114.48      1.04 o 
   2   1   5      337.47      367.08      2.86 o 
   3   1   5       38.62       39.43      1.09 o 
   4   1   5      120.58      105.55      1.26 o 
   5   1   5        1.45        1.79      0.29 o 
   6   1   5       20.37       24.90      1.01 o 
   7   1   5       37.02       32.22      1.20 o 
   8   1   5       74.07       69.93      1.66 o 
   9   1   5       14.00       15.88      1.27 o 
  10   1   5       17.66       19.16      1.73 o 
 -10   2   5       31.71       34.12      2.20 o 
  -9   2   5       90.49       90.61      2.58 o 
  -8   2   5        9.76        8.51      0.92 o 
  -7   2   5       52.73       51.93      1.55 o 
  -6   2   5       52.86       53.71      1.09 o 
  -5   2   5      146.23      139.33      1.54 o 
  -4   2   5       20.66       24.72      0.51 o 
  -3   2   5      794.50      851.63      5.29 o 
  -2   2   5     2187.92     2279.27     13.16 o 
  -1   2   5      290.25      290.12      3.07 o 
   0   2   5      749.10      791.74      4.62 o 
   1   2   5      224.74      224.21      2.24 o 
   2   2   5     1274.71     1312.66      8.47 o 
   3   2   5        8.36        6.28      0.45 o 
   4   2   5        0.71        0.29      0.40 o 
   5   2   5       60.59       56.39      1.09 o 
   6   2   5       99.56      101.45      2.41 o 
   7   2   5       16.55       18.67      1.19 o 
   8   2   5        1.08        0.49      0.78 o 
   9   2   5       24.38       20.38      1.73 o 
  10   2   5       21.16       17.36      1.92 o 
  -9   3   5       72.01       76.95      2.58 o 
  -8   3   5       11.62        8.39      0.93 o 
  -7   3   5       27.23       26.31      1.50 o 
  -6   3   5       72.36       71.93      1.66 o 
  -5   3   5       64.80       64.33      1.39 o 
  -4   3   5        0.64        1.01      0.30 o 
  -3   3   5        2.08        1.80      0.24 o 
  -2   3   5      611.52      637.62      4.07 o 
  -1   3   5      457.28      521.78      5.28 o 
   0   3   5     2163.42     2377.52     17.71 o 
   1   3   5      569.82      624.36      7.71 o 
   2   3   5       11.45       23.91      0.50 o 
   3   3   5       35.94       34.18      0.99 o 
   4   3   5      912.47      872.37      6.50 o 
   5   3   5       10.53       11.28      0.83 o 
   6   3   5       15.45       17.09      1.13 o 
   7   3   5       38.89       40.46      1.73 o 
   8   3   5       15.59       13.73      1.58 o 
   9   3   5       22.44       18.44      1.66 o 
  -9   4   5        0.16        1.34      0.94 o 
  -8   4   5       13.03       13.37      1.25 o 
  -7   4   5      282.09      271.68      3.95 o 
  -6   4   5       43.35       43.71      1.37 o 
  -5   4   5       34.82       35.36      1.37 o 
  -4   4   5      387.98      371.17      3.67 o 
  -3   4   5      181.48      185.66      4.08 o 
  -2   4   5       56.09       51.92      1.25 o 
  -1   4   5      730.17      790.91      6.57 o 
   0   4   5      224.80      231.15      2.72 o 
   1   4   5       30.43       28.97      2.34 o 
   2   4   5      601.75      666.05     15.82 o 
   3   4   5      172.69      181.35      2.52 o 
   4   4   5       38.10       27.75      0.99 o 
   5   4   5       19.30       21.90      1.52 o 
   6   4   5       46.35       38.98      1.27 o 
   7   4   5        6.34        6.46      0.86 o 
   8   4   5       41.79       43.12      1.82 o 
   9   4   5       43.68       43.48      2.13 o 
  -8   5   5        3.57        3.54      1.27 o 
  -7   5   5        2.74        3.87      1.08 o 
  -6   5   5       50.34       51.59      2.74 o 
  -5   5   5      283.02      294.03      6.65 o 
  -4   5   5       78.41       72.41      3.87 o 
  -3   5   5      240.91      241.84      6.63 o 
  -2   5   5        4.50        2.75      0.56 o 
  -1   5   5      159.58      160.53      2.26 o 
   0   5   5       14.44       10.91      0.68 o 
   1   5   5       84.30       92.70      2.34 o 
   2   5   5       27.45       21.05      1.47 o 
   3   5   5        2.87        1.05      0.79 o 
   4   5   5       68.61       60.99      2.15 o 
   5   5   5       11.79       13.05      1.40 o 
   6   5   5       14.65       15.77      1.71 o 
   7   5   5        8.46        7.19      1.14 o 
   8   5   5        0.00        0.65      0.71 o 
  -8   6   5       27.65       35.01      3.51 o 
  -7   6   5        3.32        5.85      1.72 o 
  -6   6   5        0.01        0.46      1.07 o 
  -5   6   5      243.38      242.48      5.43 o 
  -4   6   5       13.36       14.95      1.54 o 
  -3   6   5       22.66       22.23      2.65 o 
  -2   6   5       39.25       33.13      1.94 o 
  -1   6   5       27.56       28.59      1.92 o 
   0   6   5      445.35      436.90      5.46 o 
   1   6   5        3.53        2.58      0.62 o 
   2   6   5        4.57        2.96      0.63 o 
   3   6   5        1.25        0.91      0.62 o 
   4   6   5        4.41        2.61      0.88 o 
   5   6   5        1.13        3.50      0.94 o 
   6   6   5       11.40       13.37      1.51 o 
   7   6   5        7.63        7.42      1.23 o 
   8   6   5        7.23        4.85      1.26 o 
  -7   7   5      249.99      269.99     10.36 o 
  -6   7   5      132.28      151.64      7.79 o 
  -5   7   5      144.28      144.41      5.19 o 
  -4   7   5       10.40        9.90      1.43 o 
  -3   7   5        0.51        0.76      0.80 o 
  -2   7   5        2.04        0.46      0.63 o 
  -1   7   5      165.82      169.18      3.52 o 
   0   7   5       34.83       33.41      3.06 o 
   1   7   5        2.37        2.54      0.78 o 
   2   7   5       99.64       89.45      3.48 o 
   3   7   5        6.37        8.30      1.36 o 
   4   7   5       11.99       15.23      1.48 o 
   5   7   5        2.32        2.04      0.88 o 
   6   7   5        1.91        3.02      1.04 o 
   7   7   5        0.24        1.33      0.97 o 
  -6   8   5       27.69       34.03      4.32 o 
  -5   8   5        7.95       12.44      2.09 o 
  -4   8   5       95.60      102.06      5.04 o 
  -3   8   5       16.90       17.86      2.13 o 
  -2   8   5        8.08        6.28      1.13 o 
  -1   8   5        3.30        2.99      1.34 o 
   0   8   5       16.10       14.30      1.52 o 
   1   8   5       17.66       15.47      1.72 o 
   2   8   5        2.30        1.26      1.26 o 
   3   8   5        8.12       10.26      1.60 o 
   4   8   5       74.69       88.65      3.62 o 
   5   8   5        2.48        4.04      1.36 o 
   6   8   5       16.06       20.85      2.29 o 
  -4   9   5        1.92        2.89      2.76 o 
  -3   9   5        3.68        7.22      1.74 o 
  -2   9   5       47.30       58.98      3.31 o 
  -1   9   5       13.06       13.31      1.81 o 
   0   9   5        0.00        0.11      0.86 o 
   1   9   5       21.92       25.51      2.34 o 
   2   9   5        8.68        7.54      1.88 o 
   3   9   5       85.01       89.84      4.36 o 
   4   9   5      181.79      208.44      6.69 o 
 -10   0   6       27.00       30.46      2.55 o 
  -9   0   6       11.45       12.05      1.35 o 
  -8   0   6       83.29       88.28      2.50 o 
  -7   0   6      562.36      573.00      6.59 o 
  -6   0   6      950.24     1001.40      8.65 o 
  -5   0   6      277.17      269.25      2.90 o 
  -4   0   6      149.07      133.25      1.77 o 
  -3   0   6      283.45      240.97      2.50 o 
  -2   0   6     2128.99     2132.60     13.66 o 
  -1   0   6      116.44      134.09      1.56 o 
   0   0   6      499.58      530.83      4.10 o 
   1   0   6        4.04        3.97      0.34 o 
   2   0   6       20.27       19.21      0.69 o 
   3   0   6       30.48       29.98      0.91 o 
   4   0   6       35.52       38.77      1.10 o 
   5   0   6      107.58      101.00      1.79 o 
   6   0   6      184.58      157.48      2.65 o 
   7   0   6       32.19       35.46      1.93 o 
   8   0   6       51.70       53.59      2.34 o 
   9   0   6       66.98       68.53      2.71 o 
  10   0   6       21.87       20.87      2.41 o 
 -10   1   6       43.01       47.42      2.22 o 
  -9   1   6      147.00      148.73      3.10 o 
  -8   1   6       32.38       30.44      1.76 o 
  -7   1   6       80.30       75.73      1.53 o 
  -6   1   6       59.06       59.55      1.44 o 
  -5   1   6      218.26      215.67      1.84 o 
  -4   1   6      705.05      718.90      3.92 o 
  -3   1   6      127.73      118.90      1.10 o 
  -2   1   6     1000.98     1025.92      4.83 o 
  -1   1   6        5.59        3.60      0.34 o 
   0   1   6      693.33      736.30      3.83 o 
   1   1   6        7.54        9.99      0.36 o 
   2   1   6      389.75      453.71      3.10 o 
   3   1   6       73.28       77.96      0.98 o 
   4   1   6      194.83      181.13      2.40 o 
   5   1   6        3.05        3.46      0.36 o 
   6   1   6       14.60       15.70      0.86 o 
   7   1   6       32.50       33.69      1.24 o 
   8   1   6        0.25        0.23      0.56 o 
   9   1   6        2.21        0.27      1.03 o 
  10   1   6        0.40        0.73      0.93 o 
 -10   2   6       39.51       39.90      2.34 o 
  -9   2   6       28.55       30.20      1.79 o 
  -8   2   6       51.85       51.88      1.84 o 
  -7   2   6        2.35        1.13      0.58 o 
  -6   2   6       17.24       20.00      0.83 o 
  -5   2   6        0.00        0.69      0.26 o 
  -4   2   6      305.01      333.89      2.29 o 
  -3   2   6       26.91       28.39      0.52 o 
  -2   2   6      127.32      160.20      1.51 o 
  -1   2   6       88.52       88.30      1.04 o 
   0   2   6      565.22      548.96      6.39 o 
   1   2   6      105.17      105.76      1.13 o 
   2   2   6     1258.41     1261.17      7.37 o 
   3   2   6       18.51       17.51      0.92 o 
   4   2   6      394.45      445.67      3.05 o 
   5   2   6       34.11       41.33      1.24 o 
   6   2   6       22.40       24.45      0.99 o 
   7   2   6       10.67       11.63      0.97 o 
   8   2   6        9.30        9.66      1.05 o 
   9   2   6       26.56       25.89      1.90 o 
  10   2   6        3.81        1.19      0.97 o 
  -9   3   6        8.10        9.64      1.46 o 
  -8   3   6       14.85       15.71      1.15 o 
  -7   3   6       64.76       63.97      1.73 o 
  -6   3   6      257.10      250.02      3.20 o 
  -5   3   6        4.75        4.87      0.63 o 
  -4   3   6       47.93       53.67      1.03 o 
  -3   3   6        9.84       11.07      0.43 o 
  -2   3   6        8.43        6.82      0.30 o 
  -1   3   6        0.05        0.45      0.19 o 
   0   3   6      232.98      274.52      3.13 o 
   1   3   6      137.35      133.93      1.72 o 
   2   3   6      462.14      457.76      2.93 o 
   3   3   6       22.72       20.82      0.64 o 
   4   3   6       95.79      104.88      1.69 o 
   5   3   6      258.01      267.23      3.30 o 
   6   3   6      114.65      125.40      2.50 o 
   7   3   6        5.72        9.42      1.03 o 
   8   3   6       27.75       25.21      1.62 o 
   9   3   6       29.52       26.15      1.72 o 
  -9   4   6       23.23       25.40      1.81 o 
  -8   4   6        0.70        1.51      0.97 o 
  -7   4   6        7.13        6.86      0.84 o 
  -6   4   6        1.95        0.39      0.53 o 
  -5   4   6        5.91        5.58      0.81 o 
  -4   4   6       83.92       86.02      1.77 o 
  -3   4   6        1.95        1.78      0.40 o 
  -2   4   6        9.28       11.96      0.80 o 
  -1   4   6        0.78        0.76      0.35 o 
   0   4   6      178.70      185.21      2.10 o 
   1   4   6        9.88        9.63      0.65 o 
   2   4   6      293.50      293.41      3.11 o 
   3   4   6      123.04      112.78      2.13 o 
   4   4   6       73.05       84.23      1.68 o 
   5   4   6       10.35        9.59      0.73 o 
   6   4   6       29.82       18.93      1.14 o 
   7   4   6      229.13      217.26      2.95 o 
   8   4   6       22.77       22.00      1.44 o 
   9   4   6       47.01       42.73      2.02 o 
  -8   5   6       16.13       19.12      1.60 o 
  -7   5   6        1.17        2.75      2.72 o 
  -6   5   6       53.63       51.75      2.80 o 
  -5   5   6        5.49        5.14      1.08 o 
  -4   5   6        6.15       10.83      1.28 o 
  -3   5   6       55.58       57.17      2.14 o 
  -2   5   6      872.48      910.21     10.16 o 
  -1   5   6        1.58        1.96      0.73 o 
   0   5   6      162.92      160.93      2.13 o 
   1   5   6        0.07        0.22      0.49 o 
   2   5   6       24.17       25.29      1.29 o 
   3   5   6       71.34       65.91      1.43 o 
   4   5   6        0.01        1.95      0.66 o 
   5   5   6       21.23       21.38      1.67 o 
   6   5   6        1.98        0.56      0.86 o 
   7   5   6        6.23        4.80      1.10 o 
   8   5   6        7.81        8.35      1.12 o 
  -8   6   6      113.24      136.00      7.80 o 
  -7   6   6       64.84       65.34      4.42 o 
  -6   6   6       22.51       27.97      3.11 o 
  -5   6   6       49.47       45.81      2.67 o 
  -4   6   6       12.92       15.93      1.66 o 
  -3   6   6       93.63       92.08      3.10 o 
  -2   6   6        0.27       -0.04      0.59 o 
  -1   6   6        0.01        0.95      0.63 o 
   0   6   6       74.06       80.36      3.78 o 
   1   6   6       39.95       40.46      1.87 o 
   2   6   6       13.89        8.31      1.11 o 
   3   6   6        3.51        1.05      0.69 o 
   4   6   6        0.06        0.59      0.69 o 
   5   6   6        7.73        5.91      1.20 o 
   6   6   6       21.02       16.27      1.68 o 
   7   6   6        2.16        2.71      1.15 o 
   8   6   6       58.80       55.46      3.17 o 
  -7   7   6       19.34       18.31      3.87 o 
  -6   7   6        6.20       11.70      2.04 o 
  -5   7   6       23.33       26.61      3.23 o 
  -4   7   6        0.01        1.10      0.81 o 
  -3   7   6        5.79        5.93      1.20 o 
  -2   7   6      144.78      147.98      4.33 o 
  -1   7   6       73.13       72.97      3.39 o 
   0   7   6       27.29       22.97      1.95 o 
   1   7   6        1.24        0.77      0.79 o 
   2   7   6        1.35        2.15      0.98 o 
   3   7   6       17.94       14.41      1.70 o 
   4   7   6        0.04        1.67      1.16 o 
   5   7   6        2.92        1.05      1.09 o 
   6   7   6       55.64       61.01      3.87 o 
   7   7   6        1.18        0.86      1.24 o 
  -6   8   6        0.84        5.39      2.34 o 
  -5   8   6       27.65       29.18      3.02 o 
  -4   8   6       97.92      114.89      4.78 o 
  -3   8   6        4.36        3.79      1.07 o 
  -2   8   6        0.27        0.77      0.74 o 
  -1   8   6        0.77        0.72      0.79 o 
   0   8   6       47.22       39.71      2.64 o 
   1   8   6       14.38       13.52      1.72 o 
   2   8   6      135.33      137.58      6.70 o 
   3   8   6       28.30       25.03      2.69 o 
   4   8   6       24.69       25.09      2.81 o 
   5   8   6       13.18       11.97      2.23 o 
  -4   9   6        1.45        0.29      1.56 o 
  -3   9   6        1.93        2.68      1.08 o 
  -2   9   6       21.48       26.10      2.36 o 
  -1   9   6        0.95        0.88      0.96 o 
   0   9   6       14.75       13.09      1.92 o 
   1   9   6        0.13        0.35      1.01 o 
   2   9   6        7.05        8.02      1.94 o 
   3   9   6        0.79        0.40      1.32 o 
   4   9   6       11.67        6.12      1.86 o 
 -10   1   7        0.17        0.49      0.88 o 
  -9   1   7       11.54       12.75      1.27 o 
  -8   1   7      119.02      122.88      2.21 o 
  -7   1   7        2.10        2.34      0.49 o 
  -6   1   7        8.29        5.85      0.58 o 
  -5   1   7        2.33        2.67      0.38 o 
  -4   1   7       80.09       61.83      0.88 o 
  -3   1   7       67.43       74.54      0.86 o 
  -2   1   7       52.26       43.11      0.90 o 
  -1   1   7      217.25      215.81      1.40 o 
   0   1   7      115.73       95.83      0.87 o 
   1   1   7      166.82      181.51      1.44 o 
   2   1   7      447.33      462.64      3.14 o 
   3   1   7      112.83      124.21      1.30 o 
   4   1   7       44.94       39.77      0.88 o 
   5   1   7       12.79       12.66      0.66 o 
   6   1   7       35.32       36.42      1.26 o 
   7   1   7       73.24       72.20      1.59 o 
   8   1   7       32.55       32.42      1.55 o 
   9   1   7        2.01        2.41      0.92 o 
  10   1   7        4.35        3.24      1.44 o 
  -9   2   7       21.96       21.28      1.55 o 
  -8   2   7       19.56       17.09      1.21 o 
  -7   2   7        0.06        0.54      0.57 o 
  -6   2   7       27.28       29.02      1.04 o 
  -5   2   7       32.02       28.84      0.75 o 
  -4   2   7      129.37      146.87      1.33 o 
  -3   2   7        4.72        5.96      0.30 o 
  -2   2   7       85.66      102.38      1.14 o 
  -1   2   7        9.61       14.71      0.54 o 
   0   2   7      128.64      112.21      1.19 o 
   1   2   7       39.15       34.59      0.89 o 
   2   2   7      401.71      410.38      4.15 o 
   3   2   7      722.19      728.77      4.57 o 
   4   2   7       19.68       22.40      0.70 o 
   5   2   7       59.24       67.09      1.34 o 
   6   2   7        1.15        0.74      0.39 o 
   7   2   7        1.15        0.40      0.97 o 
   8   2   7        9.23        9.88      1.07 o 
   9   2   7      111.14      102.96      3.13 o 
  -9   3   7        1.29        0.90      0.85 o 
  -8   3   7        7.18        6.19      1.14 o 
  -7   3   7       13.53       12.29      1.06 o 
  -6   3   7        0.12        0.37      0.49 o 
  -5   3   7        1.14        0.91      0.40 o 
  -4   3   7       15.66       15.85      0.71 o 
  -3   3   7        9.62        8.45      0.47 o 
  -2   3   7      140.71      151.64      1.31 o 
  -1   3   7       36.82       36.11      0.64 o 
   0   3   7      208.88      188.65      2.17 o 
   1   3   7        7.66        6.27      0.27 o 
   2   3   7       10.36       10.93      0.53 o 
   3   3   7       13.03       14.12      0.62 o 
   4   3   7       16.60       21.55      0.86 o 
   5   3   7      126.48      124.45      2.20 o 
   6   3   7       13.19       13.21      1.07 o 
   7   3   7      605.77      568.77      6.74 o 
   8   3   7        7.17        6.65      0.97 o 
   9   3   7       93.21       87.43      2.86 o 
  -9   4   7        1.62        2.95      1.08 o 
  -8   4   7      104.75      108.13      3.26 o 
  -7   4   7        0.10       -0.61      0.55 o 
  -6   4   7       24.95       21.07      1.16 o 
  -5   4   7        0.01        0.68      0.56 o 
  -4   4   7       16.85       18.44      1.17 o 
  -3   4   7        4.92        4.66      0.66 o 
  -2   4   7       73.29       60.64      1.35 o 
  -1   4   7        1.05        1.55      0.26 o 
   0   4   7      113.18      126.15      1.61 o 
   1   4   7       87.82       87.53      2.29 o 
   2   4   7      253.17      262.02      3.31 o 
   3   4   7      347.93      359.05      3.92 o 
   4   4   7        0.10       -0.16      0.36 o 
   5   4   7       72.18       55.66      1.48 o 
   6   4   7      104.22      100.36      2.89 o 
   7   4   7        0.25       -0.34      0.56 o 
   8   4   7        1.06        0.53      0.66 o 
   9   4   7       74.16       80.12      3.40 o 
  -8   5   7        0.02        1.27      0.97 o 
  -7   5   7        0.74        1.94      0.79 o 
  -6   5   7       77.58       76.62      4.09 o 
  -5   5   7        2.88        0.96      1.65 o 
  -4   5   7       47.49       37.88      3.74 o 
  -3   5   7        0.00        0.72      0.66 o 
  -2   5   7       66.33       61.13      1.60 o 
  -1   5   7       31.53       29.27      1.85 o 
   0   5   7      163.23      163.93      2.83 o 
   1   5   7      119.13      121.12      2.83 o 
   2   5   7       56.91       62.23      1.43 o 
   3   5   7       25.94       20.30      1.47 o 
   4   5   7      137.73      108.32      2.91 o 
   5   5   7      364.93      327.44      5.59 o 
   6   5   7        6.07        8.16      1.23 o 
   7   5   7        1.70        0.63      0.84 o 
   8   5   7        0.01       -0.09      0.77 o 
  -8   6   7       19.62       22.18      4.94 o 
  -7   6   7        3.38        4.75      1.65 o 
  -6   6   7       18.76       18.96      2.01 o 
  -5   6   7        0.69        1.26      0.85 o 
  -4   6   7      443.68      454.11      7.78 o 
  -3   6   7        8.27        9.28      1.29 o 
  -2   6   7      398.94      354.82      5.85 o 
  -1   6   7      106.25       91.44      2.62 o 
   0   6   7      138.21      133.98      3.70 o 
   1   6   7        6.33        5.07      1.26 o 
   2   6   7       42.28       25.75      1.74 o 
   3   6   7       55.61       48.89      2.60 o 
   4   6   7       11.18        6.76      1.11 o 
   5   6   7        0.09        0.51      0.78 o 
   6   6   7        4.81        4.22      1.10 o 
   7   6   7      151.52      157.07      4.35 o 
  -7   7   7       43.13       42.76      5.74 o 
  -6   7   7      180.77      197.82      6.58 o 
  -5   7   7        0.78        0.85      0.89 o 
  -4   7   7       34.97       29.44      2.35 o 
  -3   7   7       26.41       23.20      2.05 o 
  -2   7   7      141.54      148.14      3.81 o 
  -1   7   7      109.12      102.03      2.80 o 
   0   7   7      221.63      192.40      4.76 o 
   1   7   7      235.02      212.23      5.23 o 
   2   7   7       19.58       14.73      2.64 o 
   3   7   7        7.56        4.84      2.61 o 
   4   7   7        5.34        4.81      1.26 o 
   5   7   7       45.71       49.26      3.19 o 
   6   7   7       78.79       78.97      3.72 o 
   7   7   7       30.74       31.60      2.87 o 
  -5   8   7        0.21       -0.46      1.41 o 
  -4   8   7       12.47       17.20      1.96 o 
  -3   8   7       41.48       37.40      2.68 o 
  -2   8   7        9.65        7.45      1.74 o 
  -1   8   7       23.38       22.90      1.96 o 
   0   8   7       33.41       29.81      2.77 o 
   1   8   7       89.83       82.34      3.33 o 
   2   8   7       13.51       12.20      3.55 o 
   3   8   7      261.75      272.85      9.42 o 
   4   8   7       92.72       93.77      4.42 o 
   5   8   7       38.97       42.31      3.13 o 
  -3   9   7        0.04        1.37      1.46 o 
  -2   9   7       20.23       20.58      2.15 o 
  -1   9   7        3.68        1.61      0.91 o 
   0   9   7       21.89       21.98      2.07 o 
   1   9   7        2.98        1.68      1.13 o 
   2   9   7      142.42      147.75      6.12 o 
   3   9   7       47.13       43.30      3.68 o 
 -10   0   8        0.09        1.41      1.23 o 
  -9   0   8        0.01       -2.00      1.00 o 
  -8   0   8       12.03        9.26      1.13 o 
  -7   0   8       14.67       14.54      1.20 o 
  -6   0   8       29.06       30.68      1.36 o 
  -5   0   8      178.28      195.20      2.62 o 
  -4   0   8      125.36      123.28      1.76 o 
  -3   0   8      810.05      791.89      6.14 o 
  -2   0   8      101.20       80.17      1.26 o 
  -1   0   8     1488.01     1677.41     11.06 o 
   0   0   8     1153.74     1236.60      7.83 o 
   1   0   8     6053.01     6877.59     42.02 o 
   2   0   8        6.59        9.25      0.58 o 
   3   0   8      151.18      167.89      2.26 o 
   4   0   8       93.89       89.39      3.41 o 
   5   0   8        2.88        3.30      0.71 o 
   6   0   8       23.95       20.09      1.28 o 
   7   0   8      200.65      214.46      4.11 o 
   8   0   8       29.84       33.49      2.06 o 
   9   0   8       58.01       61.61      3.33 o 
  -9   1   8        2.68        2.83      0.92 o 
  -8   1   8       33.00       28.33      1.28 o 
  -7   1   8       30.00       30.01      1.16 o 
  -6   1   8        0.02        0.37      0.36 o 
  -5   1   8       15.44       12.94      0.64 o 
  -4   1   8      100.67      107.57      1.18 o 
  -3   1   8        2.83        3.98      0.29 o 
  -2   1   8      189.17      196.98      1.35 o 
  -1   1   8     1402.54     1549.03      6.92 o 
   0   1   8       67.63       61.52      0.69 o 
   1   1   8      611.96      665.17      3.93 o 
   2   1   8       18.75       19.23      0.69 o 
   3   1   8     1193.60     1238.23      6.88 o 
   4   1   8        1.44        0.78      0.26 o 
   5   1   8      134.39      131.32      1.86 o 
   6   1   8       34.10       33.66      1.26 o 
   7   1   8      152.70      152.84      2.41 o 
   8   1   8        8.80        7.85      0.85 o 
   9   1   8       84.67       96.81      2.97 o 
  -9   2   8       10.81       11.12      1.38 o 
  -8   2   8        2.34        2.09      0.70 o 
  -7   2   8       13.91       11.76      1.00 o 
  -6   2   8       59.70       59.33      1.36 o 
  -5   2   8       13.55       15.36      0.66 o 
  -4   2   8       12.76       11.76      0.68 o 
  -3   2   8        8.66       12.59      0.37 o 
  -2   2   8      156.15      188.26      1.69 o 
  -1   2   8      185.74      201.87      2.04 o 
   0   2   8       98.83       92.99      1.19 o 
   1   2   8       56.66       52.71      1.10 o 
   2   2   8      158.23      143.08      2.50 o 
   3   2   8      112.05      144.49      1.71 o 
   4   2   8       19.04       16.53      0.79 o 
   5   2   8     1498.75     1477.80     10.32 o 
   6   2   8       61.94       62.35      2.29 o 
   7   2   8       34.94       32.58      1.69 o 
   8   2   8        0.37        1.17      0.72 o 
   9   2   8        1.69        1.15      1.28 o 
  -9   3   8        5.56        6.74      1.12 o 
  -8   3   8       47.49       51.10      2.19 o 
  -7   3   8        8.23        9.76      1.01 o 
  -6   3   8        0.06        0.07      0.53 o 
  -5   3   8       22.02       28.87      1.11 o 
  -4   3   8        4.86        7.49      0.61 o 
  -3   3   8        7.40        6.23      0.46 o 
  -2   3   8      118.98      134.24      1.42 o 
  -1   3   8        0.14       -0.04      0.22 o 
   0   3   8      504.13      506.89      3.24 o 
   1   3   8     1171.03     1167.08      7.43 o 
   2   3   8        3.05        4.29      0.43 o 
   3   3   8      206.52      216.52      2.29 o 
   4   3   8       21.52       22.25      0.91 o 
   5   3   8       13.00       15.91      0.98 o 
   6   3   8        3.00        3.49      0.68 o 
   7   3   8        7.57       10.48      1.40 o 
   8   3   8       21.75       23.81      1.46 o 
   9   3   8       45.68       46.92      2.36 o 
  -9   4   8        4.02        4.49      1.16 o 
  -8   4   8       17.16       17.72      1.31 o 
  -7   4   8       12.69       12.36      1.03 o 
  -6   4   8       61.93       56.28      1.64 o 
  -5   4   8       13.14        8.13      0.77 o 
  -4   4   8       48.34       40.24      1.60 o 
  -3   4   8        0.25        0.18      0.61 o 
  -2   4   8       95.87       84.50      1.69 o 
  -1   4   8       48.75       49.15      1.06 o 
   0   4   8       93.61      100.16      1.38 o 
   1   4   8       88.52       93.91      1.46 o 
   2   4   8       19.57       20.11      1.00 o 
   3   4   8      472.58      443.44      5.11 o 
   4   4   8       12.58       12.67      1.33 o 
   5   4   8      225.00      177.49      2.71 o 
   6   4   8        0.83        0.82      0.58 o 
   7   4   8      175.32      159.11      2.99 o 
   8   4   8        9.36        8.28      1.01 o 
   9   4   8       48.86       43.93      2.06 o 
  -8   5   8        3.84        4.68      1.88 o 
  -7   5   8        4.41        4.28      1.01 o 
  -6   5   8       76.55       76.17      3.10 o 
  -5   5   8       23.71       21.48      1.98 o 
  -4   5   8      272.63      234.41      5.05 o 
  -3   5   8      257.20      208.45      4.59 o 
  -2   5   8       64.37       65.35      1.80 o 
  -1   5   8       11.06       17.64      2.55 o 
   0   5   8       13.96       15.06      1.62 o 
   1   5   8       44.87       43.03      1.90 o 
   2   5   8       79.80       81.79      4.23 o 
   3   5   8      244.78      203.14      3.90 o 
   4   5   8       62.18       55.79      2.17 o 
   5   5   8        3.61        0.71      0.71 o 
   6   5   8        7.63        8.21      1.29 o 
   7   5   8        1.24        0.29      0.89 o 
   8   5   8        2.24        1.26      0.81 o 
  -7   6   8        0.09        2.96      1.48 o 
  -6   6   8        7.27        6.29      1.31 o 
  -5   6   8       26.42       28.42      2.82 o 
  -4   6   8       12.23        9.19      1.40 o 
  -3   6   8      244.87      232.10      5.14 o 
  -2   6   8        1.32        0.48      0.78 o 
  -1   6   8      134.75      101.45      2.85 o 
   0   6   8        6.60        3.49      0.95 o 
   1   6   8      176.82      139.85      3.84 o 
   2   6   8       89.99       72.46      2.46 o 
   3   6   8      148.78      113.00      4.18 o 
   4   6   8       25.20       29.40      2.37 o 
   5   6   8       27.31       29.46      3.13 o 
   6   6   8        0.42        0.14      1.17 o 
   7   6   8        0.73        2.15      1.36 o 
  -6   7   8        5.69        2.56      1.42 o 
  -5   7   8       14.06       12.81      1.75 o 
  -4   7   8       53.30       58.45      3.15 o 
  -3   7   8        3.63        2.24      0.84 o 
  -2   7   8        0.34        0.84      0.79 o 
  -1   7   8       38.53       34.32      2.23 o 
   0   7   8       54.18       45.45      2.77 o 
   1   7   8       87.93       88.91      3.29 o 
   2   7   8        1.58       -0.22      1.03 o 
   3   7   8       14.51       11.05      1.89 o 
   4   7   8        1.42        1.21      1.38 o 
   5   7   8       24.59       26.23      3.46 o 
   6   7   8        0.39        0.26      1.15 o 
  -5   8   8        8.55        6.83      1.67 o 
  -4   8   8        0.01        1.03      0.91 o 
  -3   8   8       73.27       80.40      3.43 o 
  -2   8   8       72.50       71.56      3.96 o 
  -1   8   8       40.60       37.64      2.52 o 
   0   8   8        7.00        7.57      1.55 o 
   1   8   8       71.13       57.23      3.30 o 
   2   8   8        5.09        4.81      1.65 o 
   3   8   8       33.24       28.26      2.93 o 
   4   8   8       35.16       40.64      3.54 o 
   5   8   8        1.37        0.89      2.54 o 
  -3   9   8       16.09       17.21      2.82 o 
  -2   9   8        0.01       -0.75      0.98 o 
  -1   9   8       63.23       71.75      3.48 o 
   0   9   8        0.00        1.46      0.95 o 
   1   9   8       60.58       61.77      3.69 o 
   2   9   8        2.02        2.00      1.51 o 
   3   9   8       61.89       64.35      4.55 o 
  -9   1   9        8.40        9.57      1.38 o 
  -8   1   9        4.72        2.52      0.63 o 
  -7   1   9       74.86       73.94      1.60 o 
  -6   1   9       62.55       64.59      1.41 o 
  -5   1   9      130.35      131.20      1.77 o 
  -4   1   9       31.19       32.62      0.68 o 
  -3   1   9     1095.44     1119.29      5.56 o 
  -2   1   9       45.49       43.09      0.65 o 
  -1   1   9     2436.45     2766.17     11.67 o 
   0   1   9       61.03       68.15      0.76 o 
   1   1   9      899.38     1058.82      5.51 o 
   2   1   9       56.99       73.31      0.97 o 
   3   1   9      705.85      791.74      4.95 o 
   4   1   9       84.42       90.43      1.44 o 
   5   1   9       69.43       73.71      1.81 o 
   6   1   9        2.06        1.57      0.49 o 
   7   1   9        0.33       -0.35      0.51 o 
   8   1   9       73.87       74.39      2.00 o 
   9   1   9       28.75       28.68      2.32 o 
  -9   2   9        3.65        4.80      1.17 o 
  -8   2   9       51.56       57.32      2.09 o 
  -7   2   9       16.16       16.93      1.23 o 
  -6   2   9        6.91        5.34      0.70 o 
  -5   2   9        5.52        6.85      0.50 o 
  -4   2   9      170.70      178.37      1.88 o 
  -3   2   9      993.60     1038.54      7.36 o 
  -2   2   9        8.55       11.25      0.49 o 
  -1   2   9      415.15      424.76      3.52 o 
   0   2   9       61.51       62.77      1.24 o 
   1   2   9      190.18      169.27      1.59 o 
   2   2   9       13.78       16.78      0.78 o 
   3   2   9      137.74      129.77      1.33 o 
   4   2   9        0.00       -0.24      0.43 o 
   5   2   9        0.88        2.35      0.72 o 
   6   2   9        5.86        6.47      0.85 o 
   7   2   9        8.38        9.57      1.29 o 
   8   2   9        5.72        4.22      0.95 o 
   9   2   9       27.92       24.46      1.90 o 
  -9   3   9        0.90        2.68      1.26 o 
  -8   3   9        2.59        0.66      0.85 o 
  -7   3   9      131.02      121.58      2.62 o 
  -6   3   9      144.68      142.57      4.20 o 
  -5   3   9      228.91      214.43      3.12 o 
  -4   3   9       55.06       63.79      1.38 o 
  -3   3   9       60.94       58.89      1.19 o 
  -2   3   9       13.33       19.10      0.88 o 
  -1   3   9      124.35      121.79      1.44 o 
   0   3   9       36.81       34.55      0.80 o 
   1   3   9      288.53      356.59      3.02 o 
   2   3   9      208.69      220.95      2.23 o 
   3   3   9      759.98      725.87      6.21 o 
   4   3   9       28.35       27.41      1.05 o 
   5   3   9       29.55       29.38      1.30 o 
   6   3   9        1.94        2.80      0.67 o 
   7   3   9       71.58       69.98      2.13 o 
   8   3   9       20.55       17.96      1.83 o 
   9   3   9        0.30        1.36      1.58 o 
  -8   4   9       33.29       30.10      1.73 o 
  -7   4   9        0.50        0.83      0.66 o 
  -6   4   9        0.06        0.14      0.54 o 
  -5   4   9      264.00      221.96      3.00 o 
  -4   4   9        5.96        4.46      0.83 o 
  -3   4   9      125.72      103.20      2.71 o 
  -2   4   9       51.01       57.42      2.19 o 
  -1   4   9      253.17      228.08      3.10 o 
   0   4   9       13.07       14.12      1.02 o 
   1   4   9     1058.61     1085.58      9.89 o 
   2   4   9       16.78       15.39      0.81 o 
   3   4   9        1.52        4.25      0.55 o 
   4   4   9       49.89       53.51      1.56 o 
   5   4   9       15.11       13.94      1.49 o 
   6   4   9       19.07       18.95      1.22 o 
   7   4   9       13.35       13.63      1.64 o 
   8   4   9       15.30       11.11      1.19 o 
  -8   5   9       11.36       11.97      1.39 o 
  -7   5   9        2.40        3.74      1.08 o 
  -6   5   9        0.09        0.81      0.91 o 
  -5   5   9       32.07       23.89      2.02 o 
  -4   5   9       37.66       37.18      2.43 o 
  -3   5   9      182.12      132.73      3.37 o 
  -2   5   9       25.46       20.70      1.57 o 
  -1   5   9      557.82      526.50      5.92 o 
   0   5   9       17.37       19.41      1.07 o 
   1   5   9      123.72      109.99      2.63 o 
   2   5   9        0.13        1.33      0.79 o 
   3   5   9        9.60       18.50      1.79 o 
   4   5   9        0.48       -0.62      0.81 o 
   5   5   9       81.08       63.03      2.52 o 
   6   5   9       16.55       12.05      1.77 o 
   7   5   9       10.71       11.99      1.50 o 
   8   5   9        0.35        0.64      0.84 o 
  -7   6   9       41.00       48.79      3.27 o 
  -6   6   9       54.45       55.71      3.15 o 
  -5   6   9       34.30       33.64      2.72 o 
  -4   6   9        2.44        0.55      0.83 o 
  -3   6   9        0.31        1.80      0.92 o 
  -2   6   9       42.25       39.18      2.23 o 
  -1   6   9      319.88      269.98      4.80 o 
   0   6   9      130.23      115.03      3.57 o 
   1   6   9       15.87       10.21      1.34 o 
   2   6   9        1.10        0.00      0.87 o 
   3   6   9       76.91       56.30      3.27 o 
   4   6   9       21.91       17.18      2.85 o 
   5   6   9      223.36      211.20      7.36 o 
   6   6   9       77.17       82.53      3.72 o 
   7   6   9        3.76        5.26      1.69 o 
  -6   7   9        0.02       -0.40      0.97 o 
  -5   7   9      237.55      249.59      6.11 o 
  -4   7   9        0.45        1.30      0.92 o 
  -3   7   9       14.19       10.97      2.10 o 
  -2   7   9        0.29        0.24      0.60 o 
  -1   7   9      115.22       98.23      3.57 o 
   0   7   9        4.40        4.43      1.10 o 
   1   7   9      492.88      430.76      7.81 o 
   2   7   9       67.40       63.98      8.75 o 
   3   7   9       37.29       34.29      3.66 o 
   4   7   9        1.56        0.37      1.16 o 
   5   7   9        7.39       10.51      1.91 o 
   6   7   9       90.56       96.88      4.10 o 
  -5   8   9        3.71        4.43      1.38 o 
  -4   8   9        1.38        1.17      1.02 o 
  -3   8   9       59.72       67.99      3.54 o 
  -2   8   9       53.21       47.74      2.85 o 
  -1   8   9        3.19        2.76      1.03 o 
   0   8   9       10.24        6.08      1.41 o 
   1   8   9        6.08        4.98      1.23 o 
   2   8   9        5.46        3.98      1.51 o 
   3   8   9      105.87      106.91     10.70 o 
   4   8   9       69.80       73.55      4.49 o 
   5   8   9       11.49       10.92      2.11 o 
  -3   9   9        0.02        1.16      0.99 o 
  -2   9   9        0.10        0.63      0.99 o 
  -1   9   9       91.89      103.19      4.10 o 
   0   9   9       33.22       34.67      2.59 o 
   1   9   9        2.49        2.12      1.23 o 
   2   9   9        0.06       -0.53      1.31 o 
   3   9   9       23.69       22.42      2.95 o 
  -9   0  10       14.19       12.28      1.81 o 
  -8   0  10       50.30       51.45      2.34 o 
  -7   0  10      133.05      148.29      3.33 o 
  -6   0  10        4.40        3.56      0.84 o 
  -5   0  10      954.45      925.99      7.54 o 
  -4   0  10       17.48       21.13      0.95 o 
  -3   0  10     1009.61     1016.03      8.45 o 
  -2   0  10        7.71        5.83      0.46 o 
  -1   0  10      416.70      529.52      4.25 o 
   0   0  10      433.08      521.89      4.01 o 
   1   0  10      419.90      515.17      4.10 o 
   2   0  10      648.87      732.28      6.26 o 
   3   0  10       23.78       21.96      0.93 o 
   4   0  10       61.00       63.70      2.11 o 
   5   0  10        3.24        3.60      0.77 o 
   6   0  10     1086.13     1080.61     11.24 o 
   7   0  10       28.15       31.54      1.96 o 
   8   0  10     1341.26     1364.15     14.93 o 
   9   0  10       85.00       92.22      3.79 o 
  -9   1  10       47.61       50.29      3.13 o 
  -8   1  10        0.31       -0.73      0.68 o 
  -7   1  10       32.51       34.81      1.33 o 
  -6   1  10       24.67       24.41      1.03 o 
  -5   1  10      234.25      234.88      2.58 o 
  -4   1  10       21.69       25.07      0.73 o 
  -3   1  10      129.33      118.01      1.20 o 
  -2   1  10        1.36        1.56      0.21 o 
  -1   1  10       12.13       18.78      0.48 o 
   0   1  10      196.34      205.33      1.49 o 
   1   1  10       53.81       47.89      0.76 o 
   2   1  10       16.19       15.26      0.51 o 
   3   1  10        2.87        4.63      0.40 o 
   4   1  10      373.15      374.31      3.22 o 
   5   1  10       57.11       56.37      1.41 o 
   6   1  10      281.39      276.16      3.45 o 
   7   1  10        1.05        0.24      0.58 o 
   8   1  10      139.79      146.59      2.90 o 
   9   1  10       10.53       12.68      1.49 o 
  -9   2  10      215.81      216.48      4.48 o 
  -8   2  10        7.34       10.51      1.30 o 
  -7   2  10       72.33       67.38      2.04 o 
  -6   2  10       17.52       19.38      1.24 o 
  -5   2  10      141.16      139.22      2.14 o 
  -4   2  10       28.52       27.01      1.02 o 
  -3   2  10      139.59      157.98      1.91 o 
  -2   2  10      135.97      156.09      1.60 o 
  -1   2  10      855.38      899.56      5.43 o 
   0   2  10      439.51      478.03      3.06 o 
   1   2  10      255.25      282.44      2.69 o 
   2   2  10      148.23      131.19      1.21 o 
   3   2  10      173.26      167.41      1.80 o 
   4   2  10      125.66      123.55      2.04 o 
   5   2  10        0.21        1.00      0.51 o 
   6   2  10        0.02        1.03      0.57 o 
   7   2  10        6.53        5.37      1.00 o 
   8   2  10      101.32       98.55      3.10 o 
   9   2  10       22.79       27.00      2.26 o 
  -9   3  10        3.10        4.34      1.02 o 
  -8   3  10        1.29        1.33      0.85 o 
  -7   3  10      133.22      121.88      2.66 o 
  -6   3  10       18.96       18.33      1.21 o 
  -5   3  10       40.71       48.83      2.15 o 
  -4   3  10        0.04        0.27      0.44 o 
  -3   3  10        4.57        5.08      0.58 o 
  -2   3  10        6.08        6.14      0.56 o 
  -1   3  10      438.13      445.62      3.97 o 
   0   3  10       21.80       25.08      0.75 o 
   1   3  10      112.93      102.83      1.45 o 
   2   3  10       56.66       56.24      1.18 o 
   3   3  10        0.08        1.39      0.62 o 
   4   3  10      124.89      120.53      2.09 o 
   5   3  10        0.88        0.18      0.50 o 
   6   3  10       34.59       30.34      1.57 o 
   7   3  10        2.89        2.87      0.80 o 
   8   3  10        6.99        4.81      1.12 o 
   9   3  10        0.10        0.14      0.79 o 
  -8   4  10       25.18       21.98      1.56 o 
  -7   4  10      151.17      143.61      2.77 o 
  -6   4  10        2.33        1.98      0.63 o 
  -5   4  10      524.08      455.21      4.87 o 
  -4   4  10       81.13       69.61      1.62 o 
  -3   4  10      117.35      102.77      2.26 o 
  -2   4  10        0.10        0.65      0.45 o 
  -1   4  10        0.02       -0.08      0.53 o 
   0   4  10        7.62        5.99      0.63 o 
   1   4  10        7.46        8.68      1.04 o 
   2   4  10       14.10       16.83      1.37 o 
   3   4  10        0.27        0.21      0.39 o 
   4   4  10       84.95       86.19      1.66 o 
   5   4  10       40.54       42.27      1.51 o 
   6   4  10        5.92        6.47      0.87 o 
   7   4  10        2.82        2.27      0.79 o 
   8   4  10        0.41        1.24      0.79 o 
  -8   5  10        3.60        5.04      1.65 o 
  -7   5  10        8.71        9.54      1.11 o 
  -6   5  10        4.27        3.80      1.10 o 
  -5   5  10       17.17       13.22      1.64 o 
  -4   5  10       53.31       45.63      3.89 o 
  -3   5  10      420.04      362.28      6.47 o 
  -2   5  10      127.73      112.23      3.05 o 
  -1   5  10       77.54       83.63      2.46 o 
   0   5  10        0.42        0.11      0.90 o 
   1   5  10       14.24        8.87      1.18 o 
   2   5  10        9.97       11.59      1.63 o 
   3   5  10      209.37      207.06      4.90 o 
   4   5  10      491.72      471.28      8.10 o 
   5   5  10        0.03        0.95      1.01 o 
   6   5  10       55.40       50.17      3.17 o 
   7   5  10       29.92       30.14      1.97 o 
   8   5  10        1.84        3.20      0.81 o 
  -7   6  10       61.08       64.74      3.57 o 
  -6   6  10       13.96       11.89      1.74 o 
  -5   6  10       10.25        8.93      1.58 o 
  -4   6  10        0.84        0.53      0.86 o 
  -3   6  10       92.05       86.38      2.94 o 
  -2   6  10       39.28       31.91      3.07 o 
  -1   6  10      237.99      204.28      4.91 o 
   0   6  10       23.17       17.52      1.71 o 
   1   6  10       42.66       37.41      3.04 o 
   2   6  10       53.99       46.35      3.72 o 
   3   6  10       13.50        9.79      1.75 o 
   4   6  10       46.96       51.54      3.88 o 
   5   6  10        4.77        2.22      1.21 o 
   6   6  10      186.36      191.30      5.49 o 
   7   6  10       21.87       20.12      2.35 o 
  -6   7  10        0.61        1.08      1.33 o 
  -5   7  10        7.44        8.90      1.97 o 
  -4   7  10       38.04       36.13      2.69 o 
  -3   7  10       10.36        7.37      1.65 o 
  -2   7  10       32.46       25.45      2.04 o 
  -1   7  10       90.57       85.80      3.39 o 
   0   7  10        4.06        5.95      1.28 o 
   1   7  10        1.33        1.19      0.84 o 
   2   7  10        3.37        5.76      1.57 o 
   3   7  10       31.27       30.25      3.02 o 
   4   7  10       28.83       26.87      2.88 o 
   5   7  10        0.03        0.09      2.30 o 
   6   7  10        3.49        0.49      1.44 o 
  -4   8  10       15.39       17.99      2.29 o 
  -3   8  10       84.40       84.35      3.63 o 
  -2   8  10       30.18       27.71      2.27 o 
  -1   8  10      102.44       92.32      3.41 o 
   0   8  10        0.66        0.45      1.06 o 
   1   8  10        2.68        1.90      1.02 o 
   2   8  10        4.89        1.51      1.42 o 
   3   8  10       20.63       10.63      2.03 o 
   4   8  10       15.82       19.21      2.66 o 
  -2   9  10        8.80        7.91      1.50 o 
  -1   9  10       12.20       10.14      1.60 o 
   0   9  10        1.60        3.92      1.16 o 
   1   9  10        4.29        3.42      1.35 o 
   2   9  10        6.85        5.58      2.91 o 
  -9   1  11        6.33        5.96      1.52 o 
  -8   1  11        0.28        0.38      0.65 o 
  -7   1  11      140.92      143.30      2.49 o 
  -6   1  11       11.89       10.05      0.73 o 
  -5   1  11       19.16       17.38      0.84 o 
  -4   1  11       78.56       75.23      1.30 o 
  -3   1  11       29.10       33.80      0.71 o 
  -2   1  11      290.86      306.61      2.10 o 
  -1   1  11        6.03        7.19      0.32 o 
   0   1  11        6.42        2.01      0.24 o 
   1   1  11        0.40        0.30      0.21 o 
   2   1  11        0.29        0.55      0.23 o 
   3   1  11        1.45        1.25      0.30 o 
   4   1  11      656.18      626.16      5.06 o 
   5   1  11       27.66       24.39      1.10 o 
   6   1  11     1348.81     1323.41      9.94 o 
   7   1  11      271.22      273.84      3.56 o 
   8   1  11      163.91      155.61      3.49 o 
   9   1  11       60.85       62.39      3.48 o 
  -9   2  11       13.97       13.81      1.73 o 
  -8   2  11       18.48       23.14      1.78 o 
  -7   2  11        0.00        0.05      0.71 o 
  -6   2  11       65.55       63.57      1.91 o 
  -5   2  11        4.23        4.93      0.55 o 
  -4   2  11       98.56       96.37      1.44 o 
  -3   2  11      274.80      279.98      2.58 o 
  -2   2  11      709.02      695.98      5.95 o 
  -1   2  11       50.49       46.98      0.79 o 
   0   2  11      102.31       97.32      1.24 o 
   1   2  11       18.36       21.35      0.45 o 
   2   2  11       28.44       23.97      0.80 o 
   3   2  11       59.61       58.54      1.62 o 
   4   2  11     1126.42     1080.44      7.96 o 
   5   2  11       18.79       19.43      1.30 o 
   6   2  11        3.32        3.56      0.80 o 
   7   2  11        9.58       10.68      1.20 o 
   8   2  11        1.64        2.58      1.14 o 
   9   2  11       53.13       56.24      3.14 o 
  -8   3  11        0.16        1.47      0.84 o 
  -7   3  11      158.24      141.48      2.91 o 
  -6   3  11      162.30      155.23      2.88 o 
  -5   3  11      198.02      200.73      3.13 o 
  -4   3  11      222.28      217.56      2.89 o 
  -3   3  11      203.55      209.54      2.62 o 
  -2   3  11        2.79        2.79      0.50 o 
  -1   3  11       23.80       23.26      0.90 o 
   0   3  11     1552.63     1444.51      9.67 o 
   1   3  11       91.51       88.97      1.52 o 
   2   3  11     1454.68     1433.15     10.07 o 
   3   3  11        2.73        2.73      0.47 o 
   4   3  11      180.83      169.40      2.55 o 
   5   3  11        0.38        0.70      0.49 o 
   6   3  11       48.01       42.86      1.67 o 
   7   3  11        3.34        2.35      0.74 o 
   8   3  11        0.08        0.75      0.89 o 
  -8   4  11        1.92        3.22      0.92 o 
  -7   4  11       42.03       47.14      1.87 o 
  -6   4  11        2.17        1.20      0.62 o 
  -5   4  11        5.21        8.12      0.79 o 
  -4   4  11       15.36       10.33      0.80 o 
  -3   4  11        8.66        7.52      0.98 o 
  -2   4  11      171.06      174.98      3.11 o 
  -1   4  11       80.33       74.17      1.69 o 
   0   4  11       11.96       17.73      1.65 o 
   1   4  11        0.80       -0.06      0.48 o 
   2   4  11     1122.41     1102.61      8.80 o 
   3   4  11      120.98      123.82      2.07 o 
   4   4  11        0.59        0.71      0.62 o 
   5   4  11        1.46        2.38      0.65 o 
   6   4  11       36.97       34.96      1.58 o 
   7   4  11        0.42        0.09      0.64 o 
   8   4  11       10.31       11.33      1.37 o 
  -7   5  11      179.50      174.36      3.69 o 
  -6   5  11       14.92       11.72      1.03 o 
  -5   5  11        0.21       -0.24      0.75 o 
  -4   5  11        2.28        2.48      0.97 o 
  -3   5  11        3.53        6.61      1.11 o 
  -2   5  11        2.49        4.08      1.41 o 
  -1   5  11        1.36       -0.10      0.62 o 
   0   5  11       62.20       60.82      2.53 o 
   1   5  11        3.03        1.91      0.74 o 
   2   5  11      510.95      474.29     16.49 o 
   3   5  11       64.71       67.22      3.42 o 
   4   5  11      495.96      480.30     12.87 o 
   5   5  11      125.89      120.37      4.06 o 
   6   5  11       23.10       25.38      2.42 o 
   7   5  11        0.17        0.38      0.75 o 
  -7   6  11        6.10        6.68      1.55 o 
  -6   6  11       50.43       53.08      3.33 o 
  -5   6  11       88.12       84.35      3.45 o 
  -4   6  11       14.94       15.34      1.78 o 
  -3   6  11       75.25       81.33      2.89 o 
  -2   6  11       35.13       42.86      2.14 o 
  -1   6  11        0.23        0.29      0.76 o 
   0   6  11       57.56       54.40      2.84 o 
   1   6  11       10.96       10.35      1.41 o 
   2   6  11       55.20       52.82      3.58 o 
   3   6  11        5.61        5.91      1.54 o 
   4   6  11      197.33      181.03     12.19 o 
   5   6  11      151.79      157.96      5.57 o 
   6   6  11      114.08      109.34      4.28 o 
   7   6  11       36.51       32.16      2.94 o 
  -6   7  11       49.85       49.40      3.39 o 
  -5   7  11       21.34       23.75      2.81 o 
  -4   7  11       22.85       18.47      2.66 o 
  -3   7  11       37.37       41.89      2.91 o 
  -2   7  11       56.81       65.37      2.93 o 
  -1   7  11        0.69        0.35      0.91 o 
   0   7  11       10.27        5.76      1.48 o 
   1   7  11        7.21        5.93      1.35 o 
   2   7  11       19.45       17.54      2.32 o 
   3   7  11        0.97        1.08      1.21 o 
   4   7  11       16.54       15.09      2.28 o 
   5   7  11       49.65       41.38      3.55 o 
   6   7  11      420.24      424.60     10.21 o 
  -4   8  11       23.27       25.48      2.47 o 
  -3   8  11       31.47       34.00      2.78 o 
  -2   8  11       51.05       49.15      2.97 o 
  -1   8  11        0.09        0.05      0.95 o 
   0   8  11       81.72       76.95      3.61 o 
   1   8  11        2.51        4.08      1.31 o 
   2   8  11       20.99       25.15      3.32 o 
   3   8  11        2.07        0.55      1.32 o 
   4   8  11      124.89      137.83      5.70 o 
  -1   9  11        9.74       11.30      1.85 o 
   0   9  11        4.97        5.95      1.33 o 
   1   9  11       54.50       48.85      3.44 o 
  -9   0  12       42.06       38.41      3.95 o 
  -8   0  12        6.72        6.67      1.80 o 
  -7   0  12       25.52       20.87      1.61 o 
  -6   0  12      852.90      860.28      9.48 o 
  -5   0  12       21.05       21.66      1.80 o 
  -4   0  12        0.98        2.04      0.50 o 
  -3   0  12       64.97       66.69      1.41 o 
  -2   0  12      546.97      561.07      4.60 o 
  -1   0  12       38.34       43.88      1.01 o 
   0   0  12       49.93       71.90      1.65 o 
   1   0  12        2.37        1.73      0.44 o 
   2   0  12      144.58      136.16      2.21 o 
   3   0  12       37.33       32.29      1.31 o 
   4   0  12      565.76      552.14      6.80 o 
   5   0  12      530.38      537.13      8.00 o 
   6   0  12      219.14      219.84      4.21 o 
   7   0  12      725.37      712.27     17.84 o 
   8   0  12      422.19      444.07      8.17 o 
   9   0  12      133.02      131.59      4.59 o 
  -9   1  12       46.80       41.80      2.46 o 
  -8   1  12      180.58      188.00      4.07 o 
  -7   1  12        5.94        5.95      0.81 o 
  -6   1  12       41.58       40.61      1.72 o 
  -5   1  12        2.79        2.12      0.52 o 
  -4   1  12      478.21      471.83      5.88 o 
  -3   1  12        9.74        8.46      0.50 o 
  -2   1  12      101.93       95.45      1.07 o 
  -1   1  12        0.03        0.06      0.18 o 
   0   1  12      150.51      183.33      1.54 o 
   1   1  12       67.67       80.29      1.05 o 
   2   1  12      102.17       95.63      1.19 o 
   3   1  12       66.00       67.90      1.42 o 
   4   1  12      157.24      163.69      2.27 o 
   5   1  12      155.60      147.28      3.07 o 
   6   1  12      205.15      215.43      3.29 o 
   7   1  12        3.69        2.09      0.84 o 
   8   1  12        4.45        3.22      1.24 o 
   9   1  12      134.08      147.37      3.64 o 
  -9   2  12       20.43       16.04      2.11 o 
  -8   2  12       76.14       77.23      2.87 o 
  -7   2  12       29.66       29.87      1.62 o 
  -6   2  12       20.37       19.83      1.31 o 
  -5   2  12       13.63       13.54      1.36 o 
  -4   2  12        9.28       10.38      0.84 o 
  -3   2  12        8.93        9.54      0.53 o 
  -2   2  12     1448.86     1361.94      9.36 o 
  -1   2  12       20.81       17.53      0.79 o 
   0   2  12      383.22      387.77      2.78 o 
   1   2  12       68.93       66.96      1.01 o 
   2   2  12     1048.54     1049.97      6.21 o 
   3   2  12      407.55      409.40      3.21 o 
   4   2  12     1167.82     1157.27      9.46 o 
   5   2  12      251.70      230.00      6.82 o 
   6   2  12        7.15        5.66      1.26 o 
   7   2  12        0.69        0.82      0.79 o 
   8   2  12        2.92        1.65      1.17 o 
  -8   3  12       20.17       22.19      1.70 o 
  -7   3  12        6.26        6.85      0.93 o 
  -6   3  12        0.24       -0.46      0.65 o 
  -5   3  12        0.51        0.21      0.52 o 
  -4   3  12        2.97        3.66      0.65 o 
  -3   3  12        0.87        0.77      0.44 o 
  -2   3  12      275.80      252.35      3.00 o 
  -1   3  12       16.98       16.86      1.21 o 
   0   3  12      627.49      600.62      6.81 o 
   1   3  12      116.16      111.37      2.16 o 
   2   3  12     1154.54     1121.51      8.72 o 
   3   3  12       87.91       83.02      1.78 o 
   4   3  12       20.54       20.42      1.42 o 
   5   3  12        6.23        5.72      0.79 o 
   6   3  12        6.97        5.82      0.98 o 
   7   3  12        5.92        5.45      0.99 o 
   8   3  12        0.00       -0.70      0.91 o 
  -8   4  12       12.45       14.58      1.55 o 
  -7   4  12        0.88        0.75      0.73 o 
  -6   4  12       38.93       39.11      1.98 o 
  -5   4  12        3.16        3.45      0.80 o 
  -4   4  12       71.73       62.20      1.79 o 
  -3   4  12        3.97        4.58      0.59 o 
  -2   4  12      157.91      151.78      2.35 o 
  -1   4  12       16.23       18.96      1.17 o 
   0   4  12     2800.22     2739.44     19.26 o 
   1   4  12      307.25      308.93      3.52 o 
   2   4  12     1845.77     1782.15     14.34 o 
   3   4  12      219.94      219.10      3.00 o 
   4   4  12       35.56       33.20      1.36 o 
   5   4  12        4.11        4.41      0.91 o 
   6   4  12        0.78        1.23      0.82 o 
   7   4  12        1.21        2.14      0.92 o 
   8   4  12        0.00        0.59      1.14 o 
  -7   5  12        6.82        6.21      1.42 o 
  -6   5  12       55.97       58.78      2.78 o 
  -5   5  12       24.35       28.07      2.28 o 
  -4   5  12       18.45       20.08      1.93 o 
  -3   5  12        0.59        1.28      0.74 o 
  -2   5  12      579.79      531.60      6.83 o 
  -1   5  12       11.73       10.61      1.39 o 
   0   5  12        0.02        1.40      0.70 o 
   1   5  12      201.18      193.14      4.65 o 
   2   5  12       31.88       34.49      4.95 o 
   3   5  12      269.18      266.30      7.45 o 
   4   5  12      420.84      407.45      8.77 o 
   5   5  12       93.69       95.49      3.69 o 
   6   5  12       11.20        9.42      1.80 o 
   7   5  12       60.34       61.73      3.56 o 
  -6   6  12       37.33       38.53      2.92 o 
  -5   6  12        1.08        0.44      1.47 o 
  -4   6  12      399.35      401.14      8.12 o 
  -3   6  12        1.43        1.72      0.93 o 
  -2   6  12        8.09        6.54      1.17 o 
  -1   6  12       47.41       46.30      3.55 o 
   0   6  12       26.88       27.11      2.16 o 
   1   6  12        8.79       10.67      1.45 o 
   2   6  12        2.57        1.75      1.18 o 
   3   6  12      161.49      169.71      5.64 o 
   4   6  12       51.21       52.99      3.77 o 
   5   6  12      195.79      212.49      6.59 o 
   6   6  12      336.61      318.71      8.40 o 
  -5   7  12        0.96        3.23      1.29 o 
  -4   7  12       71.10       81.89      4.52 o 
  -3   7  12       42.87       40.44      2.36 o 
  -2   7  12       14.79       16.54      1.79 o 
  -1   7  12        8.23        5.88      1.28 o 
   0   7  12       35.38       31.20      2.48 o 
   1   7  12       16.04       13.66      1.82 o 
   2   7  12        0.72        1.21      1.39 o 
   3   7  12       13.91       11.65      2.40 o 
   4   7  12       50.25       45.25      5.25 o 
   5   7  12       14.30       10.48      2.08 o 
  -4   8  12      321.97      349.35      9.27 o 
  -3   8  12       17.93       18.16      2.13 o 
  -2   8  12        7.41        8.86      1.57 o 
  -1   8  12       51.85       53.10      3.12 o 
   0   8  12        3.29        4.00      1.88 o 
   1   8  12        3.46        4.27      1.31 o 
   2   8  12       27.25       31.14      4.21 o 
   3   8  12        0.62        2.55      2.19 o 
  -8   1  13      186.29      187.58      4.27 o 
  -7   1  13        2.92        3.31      0.85 o 
  -6   1  13      197.11      202.63      2.93 o 
  -5   1  13        0.10        0.26      0.43 o 
  -4   1  13     2046.77     2006.18     12.63 o 
  -3   1  13      308.81      302.78      3.10 o 
  -2   1  13      302.12      324.09      2.73 o 
  -1   1  13       24.06       29.79      0.70 o 
   0   1  13       98.86      104.62      1.22 o 
   1   1  13      104.50      110.87      1.56 o 
   2   1  13      115.34      127.92      1.90 o 
   3   1  13      203.54      213.69      2.66 o 
   4   1  13        4.36        5.51      0.78 o 
   5   1  13      338.62      331.03      3.84 o 
   6   1  13       76.24       81.31      2.20 o 
   7   1  13       28.43       29.48      1.49 o 
   8   1  13        3.71        4.55      1.08 o 
  -8   2  13       25.75       19.66      1.81 o 
  -7   2  13       26.70       24.89      1.63 o 
  -6   2  13        9.23        9.86      0.99 o 
  -5   2  13        6.23        7.24      0.92 o 
  -4   2  13      142.37      133.39      2.78 o 
  -3   2  13      188.78      179.70      2.58 o 
  -2   2  13     1323.51     1316.99      9.23 o 
  -1   2  13      408.79      400.03      3.54 o 
   0   2  13       27.69       26.09      1.05 o 
   1   2  13      156.24      154.16      1.96 o 
   2   2  13      216.72      215.66      2.19 o 
   3   2  13      571.41      555.11      5.09 o 
   4   2  13      245.12      236.44      4.20 o 
   5   2  13      134.18      127.02      4.58 o 
   6   2  13       10.36        8.65      1.12 o 
   7   2  13       59.91       54.70      2.85 o 
   8   2  13        3.96        3.87      1.22 o 
  -8   3  13        0.95        1.32      0.95 o 
  -7   3  13       13.82       13.81      1.32 o 
  -6   3  13       13.93       11.72      1.06 o 
  -5   3  13        0.86        1.22      0.61 o 
  -4   3  13       25.22       22.63      1.24 o 
  -3   3  13       72.27       72.69      1.60 o 
  -2   3  13      501.71      470.66      4.60 o 
  -1   3  13      744.69      733.24      5.85 o 
   0   3  13     2439.76     2426.98     15.41 o 
   1   3  13     2032.82     1999.20     13.91 o 
   2   3  13      814.72      809.07      6.90 o 
   3   3  13      100.04       91.51      2.39 o 
   4   3  13        1.35        1.10      0.57 o 
   5   3  13      119.63      123.20      2.59 o 
   6   3  13        4.92        2.84      0.76 o 
   7   3  13       58.39       64.48      2.41 o 
   8   3  13       12.90       13.44      1.51 o 
  -8   4  13       47.57       53.51      2.31 o 
  -7   4  13        1.09        2.95      0.84 o 
  -6   4  13       23.28       23.23      1.35 o 
  -5   4  13       15.72       16.46      1.11 o 
  -4   4  13        8.94        7.05      0.77 o 
  -3   4  13        3.57        2.69      0.57 o 
  -2   4  13       77.18       78.15      1.58 o 
  -1   4  13        0.30        0.28      0.51 o 
   0   4  13      834.54      816.92      7.06 o 
   1   4  13       36.81       38.50      1.28 o 
   2   4  13       80.70       80.37      2.16 o 
   3   4  13      357.90      359.07      4.45 o 
   4   4  13        3.56        3.75      0.70 o 
   5   4  13       13.66       11.07      1.12 o 
   6   4  13        9.32        8.72      1.12 o 
   7   4  13       35.58       34.30      1.97 o 
  -7   5  13        4.64        7.07      1.71 o 
  -6   5  13       24.04       24.07      1.80 o 
  -5   5  13       18.80       18.58      1.94 o 
  -4   5  13      163.21      147.27      5.81 o 
  -3   5  13        4.47        1.76      0.83 o 
  -2   5  13     1007.09      983.59     10.46 o 
  -1   5  13      120.06      116.31      3.68 o 
   0   5  13      240.28      226.98      5.14 o 
   1   5  13       81.51       79.74      3.03 o 
   2   5  13        2.08        1.80      1.38 o 
   3   5  13      114.12      104.57      8.89 o 
   4   5  13       36.49       31.12      2.99 o 
   5   5  13      145.50      131.89      4.98 o 
   6   5  13        1.74        3.67      1.43 o 
   7   5  13        0.72        0.47      1.31 o 
  -6   6  13        4.69        8.59      1.64 o 
  -5   6  13        7.50        9.44      1.58 o 
  -4   6  13      303.96      303.78      6.97 o 
  -3   6  13       17.94       16.02      2.74 o 
  -2   6  13       53.58       54.80      2.91 o 
  -1   6  13        5.14        4.45      1.13 o 
   0   6  13        5.65        2.42      1.01 o 
   1   6  13       13.38       11.01      1.52 o 
   2   6  13       12.62       14.08      2.10 o 
   3   6  13        6.58        7.23      1.79 o 
   4   6  13       41.26       43.87      3.51 o 
   5   6  13        9.39       12.01      2.21 o 
   6   6  13        0.01        0.29      1.32 o 
  -5   7  13       45.49       52.75      3.48 o 
  -4   7  13      144.61      140.86      4.63 o 
  -3   7  13        1.27        0.74      0.92 o 
  -2   7  13        7.17        5.76      1.23 o 
  -1   7  13        6.89        5.30      1.26 o 
   0   7  13        4.28        5.07      1.27 o 
   1   7  13        1.18        0.81      0.91 o 
   2   7  13        7.13        8.12      1.91 o 
   3   7  13       57.25       59.23      4.40 o 
   4   7  13       77.50       77.16      4.57 o 
   5   7  13       14.98        9.77      2.15 o 
  -3   8  13      170.10      195.32      6.71 o 
  -2   8  13       46.28       45.50      2.97 o 
  -1   8  13        1.10        1.22      1.01 o 
   0   8  13       12.96       13.61      1.97 o 
   1   8  13       13.59       14.18      1.91 o 
   2   8  13       89.94       97.33      5.03 o 
   3   8  13       14.00       11.21      2.33 o 
  -8   0  14      165.40      162.15      6.06 o 
  -7   0  14      144.60      144.87      4.63 o 
  -6   0  14     2525.20     2553.90     41.15 o 
  -5   0  14     1167.16     1175.26     15.15 o 
  -4   0  14      491.72      493.71      7.07 o 
  -3   0  14        0.84        0.66      0.44 o 
  -2   0  14        9.84        8.25      0.81 o 
  -1   0  14       26.51       21.42      0.94 o 
   0   0  14       67.54       60.42      1.49 o 
   1   0  14        1.04        0.36      0.45 o 
   2   0  14        4.62        5.95      0.72 o 
   3   0  14      117.44      125.93      2.93 o 
   4   0  14       21.17       18.39      1.70 o 
   5   0  14      179.45      168.75      4.24 o 
   6   0  14      116.68      119.10      3.87 o 
   7   0  14       16.25       16.66      2.57 o 
   8   0  14        7.94        9.74      1.82 o 
  -8   1  14      258.99      266.65      6.06 o 
  -7   1  14       20.00       18.63      2.23 o 
  -6   1  14        8.53       10.54      0.89 o 
  -5   1  14      167.31      165.52      2.55 o 
  -4   1  14      560.57      539.43      4.96 o 
  -3   1  14      532.68      520.13      4.48 o 
  -2   1  14       55.30       52.05      1.18 o 
  -1   1  14       43.14       50.90      1.21 o 
   0   1  14       19.87       18.91      0.80 o 
   1   1  14      407.68      395.76      3.32 o 
   2   1  14       31.91       33.10      1.18 o 
   3   1  14        5.71        3.34      0.55 o 
   4   1  14       12.96       13.86      1.19 o 
   5   1  14        0.62        0.32      0.53 o 
   6   1  14        7.21        5.91      0.85 o 
   7   1  14       58.72       59.23      2.18 o 
   8   1  14       45.22       51.44      3.19 o 
  -8   2  14       68.00       69.80      2.85 o 
  -7   2  14        0.52        1.22      0.93 o 
  -6   2  14       82.42       85.47      2.80 o 
  -5   2  14       80.29       80.11      2.11 o 
  -4   2  14       56.91       53.48      1.79 o 
  -3   2  14      458.10      452.26      4.74 o 
  -2   2  14      432.10      416.74      4.20 o 
  -1   2  14     1360.80     1337.03      9.33 o 
   0   2  14       98.01       99.53      1.63 o 
   1   2  14       23.97       22.44      1.21 o 
   2   2  14        5.04        5.39      0.85 o 
   3   2  14       13.80       11.99      1.05 o 
   4   2  14        1.64        0.85      0.62 o 
   5   2  14        7.52        4.34      0.76 o 
   6   2  14        1.80        1.42      0.75 o 
   7   2  14       76.60       82.46      3.03 o 
   8   2  14       59.18       63.58      3.05 o 
  -8   3  14        0.74        0.78      0.90 o 
  -7   3  14        1.65        4.51      1.25 o 
  -6   3  14        0.50        1.07      0.82 o 
  -5   3  14       10.42        9.76      0.96 o 
  -4   3  14       13.08       14.03      1.05 o 
  -3   3  14        1.71        1.87      0.58 o 
  -2   3  14      121.01      116.41      1.97 o 
  -1   3  14       89.56       88.08      2.10 o 
   0   3  14        1.42        1.74      0.50 o 
   1   3  14        2.17        1.25      0.53 o 
   2   3  14        4.70        3.93      0.76 o 
   3   3  14      364.06      352.81      4.40 o 
   4   3  14        7.78        6.88      1.29 o 
   5   3  14        0.15        2.47      0.79 o 
   6   3  14        0.58        0.80      0.78 o 
   7   3  14        0.46        0.55      0.89 o 
   8   3  14        3.17        2.83      1.04 o 
  -7   4  14       12.34       11.29      1.20 o 
  -6   4  14        4.02        2.96      0.77 o 
  -5   4  14       11.11       10.01      0.93 o 
  -4   4  14      103.57      101.18      2.17 o 
  -3   4  14       73.36       75.11      1.73 o 
  -2   4  14      287.50      287.56      3.70 o 
  -1   4  14      524.95      512.20      5.18 o 
   0   4  14       70.34       66.41      1.91 o 
   1   4  14      449.71      426.07      4.58 o 
   2   4  14        6.37        5.97      0.93 o 
   3   4  14        5.76        5.22      0.75 o 
   4   4  14        3.29        3.06      0.73 o 
   5   4  14      135.14      141.26      3.03 o 
   6   4  14        6.02        4.83      1.00 o 
   7   4  14      176.67      185.77      4.97 o 
  -7   5  14        0.22        1.07      0.85 o 
  -6   5  14       16.61       16.11      1.30 o 
  -5   5  14        7.81        6.39      0.83 o 
  -4   5  14      166.41      169.83      4.67 o 
  -3   5  14      143.75      150.06      3.90 o 
  -2   5  14      354.41      356.67      5.50 o 
  -1   5  14      138.65      126.75      3.92 o 
   0   5  14        1.55       -0.28      0.86 o 
   1   5  14       15.80       12.91      1.58 o 
   2   5  14        0.16       -0.17      1.03 o 
   3   5  14        7.86        9.21      1.78 o 
   4   5  14       22.40       24.91      4.24 o 
   5   5  14      127.94      138.59      5.18 o 
   6   5  14        0.00        0.43      1.33 o 
  -6   6  14      249.47      258.69     11.35 o 
  -5   6  14       38.90       43.66      3.08 o 
  -4   6  14      287.08      294.60      6.58 o 
  -3   6  14       99.44       89.97      2.90 o 
  -2   6  14       37.79       31.16      2.85 o 
  -1   6  14        5.73        7.44      1.33 o 
   0   6  14        5.95        4.88      1.27 o 
   1   6  14        0.27        1.07      1.05 o 
   2   6  14        0.05        0.30      1.13 o 
   3   6  14       14.25       14.49      2.12 o 
   4   6  14        5.87        4.35      2.00 o 
   5   6  14       14.22       11.24      3.34 o 
  -4   7  14       15.69       12.76      2.10 o 
  -3   7  14        0.38        0.34      1.25 o 
  -2   7  14        6.48        6.20      1.31 o 
  -1   7  14       13.82       13.00      1.80 o 
   0   7  14        2.03        0.86      1.27 o 
   1   7  14       11.32        9.26      1.58 o 
   2   7  14       13.77       11.76      2.17 o 
   3   7  14       88.52       95.62      4.71 o 
   4   7  14        0.38        0.75      1.41 o 
  -2   8  14        0.00       -0.01      0.97 o 
  -1   8  14        8.92        5.86      1.31 o 
   0   8  14       10.60       11.40      2.56 o 
   1   8  14        4.96        6.11      1.52 o 
   2   8  14       45.38       43.86      3.98 o 
  -8   1  15      277.47      307.67      6.07 o 
  -7   1  15      391.91      392.22      6.65 o 
  -6   1  15       87.39       84.72      2.26 o 
  -5   1  15      132.44      134.41      2.55 o 
  -4   1  15        0.00        0.09      0.43 o 
  -3   1  15      210.39      208.04      2.73 o 
  -2   1  15        9.76       11.71      0.69 o 
  -1   1  15      259.01      231.10      2.52 o 
   0   1  15       36.98       35.46      1.24 o 
   1   1  15       65.90       48.36      1.28 o 
   2   1  15       44.81       38.43      1.14 o 
   3   1  15      555.85      505.46      4.66 o 
   4   1  15      340.35      315.72      3.53 o 
   5   1  15       54.37       58.25      1.74 o 
   6   1  15       29.50       28.46      1.45 o 
   7   1  15        0.45        0.91      0.79 o 
   8   1  15        5.39        3.35      1.04 o 
  -8   2  15       31.64       32.68      2.63 o 
  -7   2  15        1.90        3.44      1.09 o 
  -6   2  15       25.53       27.39      1.69 o 
  -5   2  15       22.21       21.39      1.45 o 
  -4   2  15        1.90        1.24      0.64 o 
  -3   2  15       53.88       50.24      1.58 o 
  -2   2  15       14.92       13.60      0.93 o 
  -1   2  15       19.75       16.39      0.86 o 
   0   2  15        3.46        3.08      0.51 o 
   1   2  15        0.35        0.50      0.34 o 
   2   2  15        0.12        0.16      0.46 o 
   3   2  15        1.00        1.47      0.55 o 
   4   2  15       46.58       38.40      2.13 o 
   5   2  15      150.52      139.87      3.59 o 
   6   2  15      124.42      127.65      3.38 o 
   7   2  15       52.73       53.86      2.61 o 
   8   2  15       23.90       25.21      2.50 o 
  -7   3  15        0.36       -0.09      0.83 o 
  -6   3  15        0.52        1.19      0.72 o 
  -5   3  15       13.10       14.48      1.15 o 
  -4   3  15       39.76       38.72      1.64 o 
  -3   3  15      101.57       94.42      2.28 o 
  -2   3  15        4.02        4.28      0.63 o 
  -1   3  15       31.39       32.15      1.30 o 
   0   3  15        4.00        4.12      0.66 o 
   1   3  15       10.33        7.93      0.87 o 
   2   3  15        7.40        3.67      0.98 o 
   3   3  15        3.29        3.78      0.91 o 
   4   3  15       13.36       11.32      1.16 o 
   5   3  15      147.11      144.32      3.25 o 
   6   3  15      209.19      213.50      4.58 o 
   7   3  15       41.97       42.43      2.42 o 
  -7   4  15        0.99        1.31      0.94 o 
  -6   4  15       21.95       25.43      2.00 o 
  -5   4  15       75.43       79.45      2.08 o 
  -4   4  15       19.44       20.29      1.22 o 
  -3   4  15        0.19        0.56      0.52 o 
  -2   4  15        4.45        4.30      0.65 o 
  -1   4  15       70.09       69.81      2.30 o 
   0   4  15       46.22       41.84      1.45 o 
   1   4  15      222.65      217.62      3.10 o 
   2   4  15       21.85       23.43      1.30 o 
   3   4  15      205.56      202.41      3.51 o 
   4   4  15       66.89       68.42      2.03 o 
   5   4  15        0.85        1.11      0.82 o 
   6   4  15        0.90        1.31      0.88 o 
   7   4  15       50.93       58.09      3.30 o 
  -6   5  15        9.29        9.15      1.26 o 
  -5   5  15        0.78        2.06      0.73 o 
  -4   5  15       39.61       37.22      2.94 o 
  -3   5  15       25.17       20.39      1.63 o 
  -2   5  15        5.03        5.63      1.13 o 
  -1   5  15      140.92      129.52      4.02 o 
   0   5  15        0.09       -0.15      0.80 o 
   1   5  15      124.43      101.61     18.57 o 
   2   5  15      119.62      119.02     11.14 o 
   3   5  15       99.19      103.66      4.38 o 
   4   5  15       17.92       20.64      2.50 o 
   5   5  15       45.59       52.96      3.84 o 
   6   5  15        3.28        5.18      1.75 o 
  -5   6  15       78.60       69.94      3.59 o 
  -4   6  15       60.39       63.20      3.45 o 
  -3   6  15      360.35      360.21      6.83 o 
  -2   6  15        3.15        1.87      1.04 o 
  -1   6  15       10.93        8.05      2.13 o 
   0   6  15        4.83        5.50      1.29 o 
   1   6  15        4.16        2.33      1.48 o 
   2   6  15        9.66        9.68      1.95 o 
   3   6  15       57.42       71.99      4.35 o 
   4   6  15       13.65       16.81      3.98 o 
   5   6  15        0.00       -0.25      1.30 o 
  -4   7  15        6.72        5.89      1.49 o 
  -3   7  15        4.87        2.90      1.32 o 
  -2   7  15        1.01        1.54      1.22 o 
  -1   7  15       64.81       65.30      5.00 o 
   0   7  15        9.62       10.37      1.72 o 
   1   7  15      143.34      162.66      5.06 o 
   2   7  15       35.86       41.31      3.67 o 
   3   7  15        0.06       -0.13      1.31 o 
   4   7  15       16.08       13.09      2.52 o 
  -1   8  15        1.80        2.26      1.27 o 
   0   8  15        0.34       -0.03      1.10 o 
   1   8  15       90.24       99.66     10.20 o 
  -8   0  16       13.70       20.81      2.68 o 
  -7   0  16       35.14       33.95      3.10 o 
  -6   0  16       44.59       42.52      2.40 o 
  -5   0  16      467.17      465.58      7.34 o 
  -4   0  16       79.92       76.81      2.67 o 
  -3   0  16       97.31      102.22      2.94 o 
  -2   0  16      204.56      189.99      3.97 o 
  -1   0  16      178.47      138.06      3.28 o 
   0   0  16      353.99      303.40      4.61 o 
   1   0  16      787.33      668.69      7.36 o 
   2   0  16      839.58      722.76      8.25 o 
   3   0  16       32.57       36.66      2.01 o 
   4   0  16       19.26       16.83      1.76 o 
   5   0  16        0.06       -0.09      0.90 o 
   6   0  16       46.44       46.71      2.57 o 
   7   0  16       34.50       37.88      2.82 o 
  -8   1  16        0.05        1.07      1.18 o 
  -7   1  16      133.15      129.21      3.87 o 
  -6   1  16       16.57       13.64      1.27 o 
  -5   1  16        3.42        2.59      0.69 o 
  -4   1  16       49.84       49.41      1.62 o 
  -3   1  16      166.43      157.42      2.25 o 
  -2   1  16       81.44       73.08      1.43 o 
  -1   1  16       84.35       63.55      1.46 o 
   0   1  16        0.60        0.19      0.45 o 
   1   1  16        2.84        3.05      0.65 o 
   2   1  16       49.19       40.67      1.34 o 
   3   1  16       26.90       24.96      1.50 o 
   4   1  16       22.56       17.22      1.06 o 
   5   1  16       14.90       15.09      1.06 o 
   6   1  16        6.92        6.67      1.09 o 
   7   1  16        6.98        5.44      1.40 o 
  -7   2  16       17.41       14.64      1.88 o 
  -6   2  16        0.03        0.62      0.92 o 
  -5   2  16       26.77       27.24      1.63 o 
  -4   2  16       20.73       18.96      1.35 o 
  -3   2  16      428.92      418.10      4.70 o 
  -2   2  16       32.40       27.88      1.27 o 
  -1   2  16        1.52        1.84      0.54 o 
   0   2  16        5.09        4.48      0.58 o 
   1   2  16      156.55      142.10      3.23 o 
   2   2  16      417.49      326.71     44.86 o 
   3   2  16       51.64       50.56      1.88 o 
   4   2  16      158.45      148.19      3.65 o 
   5   2  16        0.60        1.05      0.85 o 
   6   2  16       17.37       15.27      1.75 o 
   7   2  16        9.24        9.27      1.41 o 
  -7   3  16       11.86       12.60      1.52 o 
  -6   3  16       14.98       15.24      1.54 o 
  -5   3  16       44.12       44.99      2.14 o 
  -4   3  16       13.24       11.29      1.27 o 
  -3   3  16       33.01       30.67      1.33 o 
  -2   3  16       79.18       77.37      1.83 o 
  -1   3  16        4.15        4.04      0.70 o 
   0   3  16       30.27       28.79      1.39 o 
   1   3  16      245.94      245.02      4.26 o 
   2   3  16       71.34       66.39      2.01 o 
   3   3  16       40.78       37.32      1.73 o 
   4   3  16      127.05      127.48      3.25 o 
   5   3  16       49.50       50.53      2.26 o 
   6   3  16        1.08        1.93      0.98 o 
   7   3  16        0.50       -0.35      0.95 o 
  -6   4  16       16.41       18.63      2.35 o 
  -5   4  16        8.12       11.20      1.07 o 
  -4   4  16       20.29       22.55      1.32 o 
  -3   4  16       31.76       31.10      1.39 o 
  -2   4  16       32.55       31.40      1.33 o 
  -1   4  16      149.20      144.78      2.57 o 
   0   4  16       69.50       70.01      1.80 o 
   1   4  16       13.49        9.49      0.95 o 
   2   4  16        6.63        4.32      1.09 o 
   3   4  16        3.25        3.74      0.81 o 
   4   4  16        3.98        4.60      0.84 o 
   5   4  16       15.93       12.72      1.36 o 
   6   4  16      217.15      237.67      4.60 o 
  -6   5  16        0.06        2.52      1.44 o 
  -5   5  16       30.03       30.29      3.56 o 
  -4   5  16        2.38        3.85      0.71 o 
  -3   5  16       37.64       40.52      2.26 o 
  -2   5  16      152.18      152.46      5.41 o 
  -1   5  16       46.36       45.34      2.87 o 
   0   5  16       58.53       59.48      3.08 o 
   1   5  16       31.40       33.91      2.51 o 
   2   5  16        1.35        2.67      1.07 o 
   3   5  16        0.04        2.24      1.29 o 
   4   5  16      104.18      114.17      4.79 o 
   5   5  16       61.36       72.30      4.31 o 
   6   5  16      149.78      164.20      5.99 o 
  -5   6  16        7.94        7.17      2.04 o 
  -4   6  16        0.19        0.25      0.85 o 
  -3   6  16        8.70        5.90      1.30 o 
  -2   6  16        0.76        0.07      0.90 o 
  -1   6  16      137.65      150.35      5.40 o 
   0   6  16      237.36      194.67     55.17 o 
   1   6  16       18.64       19.67      2.09 o 
   2   6  16       91.12      102.81      4.70 o 
   3   6  16       82.88       85.67      4.45 o 
   4   6  16      100.03      106.64      4.89 o 
  -3   7  16        4.41        4.18      1.22 o 
  -2   7  16        2.29        0.90      1.11 o 
  -1   7  16        0.28       -0.86      0.99 o 
   0   7  16        1.45        3.40      1.28 o 
   1   7  16       39.96       41.46      3.75 o 
   2   7  16       15.94       14.94      2.46 o 
   3   7  16       55.51       56.90      4.35 o 
  -7   1  17        8.04        9.95      1.61 o 
  -6   1  17        6.48        5.94      1.38 o 
  -5   1  17      110.37      116.10      2.82 o 
  -4   1  17       83.58       79.00      1.94 o 
  -3   1  17        0.13        0.30      0.53 o 
  -2   1  17       24.38       17.15      1.16 o 
  -1   1  17      115.91       99.35      1.69 o 
   0   1  17      631.64      545.88      5.15 o 
   1   1  17        1.85        2.59      0.60 o 
   2   1  17       78.89       61.73      1.95 o 
   3   1  17        1.63        2.11      0.81 o 
   4   1  17       47.40       42.52      1.64 o 
   5   1  17       16.48       17.39      1.44 o 
   6   1  17       10.50        9.33      1.30 o 
   7   1  17        3.32        3.79      1.02 o 
  -7   2  17        3.19        2.21      1.27 o 
  -6   2  17       15.56       15.20      1.89 o 
  -5   2  17        0.02        0.01      0.81 o 
  -4   2  17        0.92        0.96      0.66 o 
  -3   2  17       12.54       10.63      0.97 o 
  -2   2  17      101.88       89.37      1.98 o 
  -1   2  17      112.82      113.63      2.34 o 
   0   2  17      109.68      106.87      2.60 o 
   1   2  17        0.19        0.67      0.49 o 
   2   2  17        5.99        2.00      0.80 o 
   3   2  17       20.62       20.05      2.70 o 
   4   2  17       15.17       15.45      1.83 o 
   5   2  17        0.06        0.42      0.97 o 
   6   2  17       27.71       26.54      2.50 o 
   7   2  17       10.08       10.60      1.48 o 
  -7   3  17       81.40       83.17      4.32 o 
  -6   3  17      160.80      166.39      3.97 o 
  -5   3  17      159.69      163.68      3.77 o 
  -4   3  17      106.89      102.60      2.43 o 
  -3   3  17       76.50       71.58      2.00 o 
  -2   3  17       54.54       54.71      1.66 o 
  -1   3  17       82.74       78.77      2.02 o 
   0   3  17      108.86      105.31      2.33 o 
   1   3  17        0.07        0.45      0.75 o 
   2   3  17       39.40       41.31      1.89 o 
   3   3  17        0.32        0.63      0.66 o 
   4   3  17        1.01        2.20      0.89 o 
   5   3  17        4.52        5.96      1.29 o 
   6   3  17       24.92       27.99      2.40 o 
  -6   4  17        1.04        0.93      0.91 o 
  -5   4  17       11.77       17.39      2.22 o 
  -4   4  17      185.41      191.38      3.30 o 
  -3   4  17        9.67        9.60      0.85 o 
  -2   4  17       21.53       19.47      1.21 o 
  -1   4  17       54.45       55.19      1.73 o 
   0   4  17        0.11        0.45      0.62 o 
   1   4  17       41.84       41.82      1.69 o 
   2   4  17       24.70       23.72      1.42 o 
   3   4  17        8.29        7.98      0.98 o 
   4   4  17      145.04      147.87      6.09 o 
   5   4  17        4.97        6.57      1.34 o 
   6   4  17       11.19       12.02      1.58 o 
  -5   5  17       25.97       28.98      2.02 o 
  -4   5  17       66.45       73.64      2.05 o 
  -3   5  17      144.07      155.47      4.26 o 
  -2   5  17      188.29      205.98      4.90 o 
  -1   5  17        4.57        6.45      1.50 o 
   0   5  17       13.94       13.25      1.99 o 
   1   5  17        2.56        4.56      1.55 o 
   2   5  17       43.30       48.42      3.71 o 
   3   5  17       27.22       23.96      3.23 o 
   4   5  17      159.64      182.00      4.98 o 
   5   5  17        5.09        3.31      1.55 o 
  -4   6  17       40.51       40.68      3.29 o 
  -3   6  17        5.52        8.04      1.48 o 
  -2   6  17       83.21       89.12      3.38 o 
  -1   6  17        0.74       -0.73      0.92 o 
   0   6  17       10.24        9.34      1.64 o 
   1   6  17       16.12       10.73      4.77 o 
   2   6  17      212.56      224.67      7.10 o 
   3   6  17        1.52        2.91      1.46 o 
   4   6  17       71.88       83.05      4.58 o 
  -2   7  17       77.18       88.93      3.77 o 
  -1   7  17        6.75        4.14      1.32 o 
   0   7  17      199.79      226.84      7.62 o 
   1   7  17       38.89       45.18      3.91 o 
   2   7  17      219.33      242.37      8.83 o 
  -7   0  18       80.98       94.65      4.51 o 
  -6   0  18       37.69       46.10      3.53 o 
  -5   0  18       18.71       18.29      1.77 o 
  -4   0  18      127.88      131.32      3.66 o 
  -3   0  18        0.76        1.40      0.78 o 
  -2   0  18      113.40      101.36      3.04 o 
  -1   0  18       15.30       12.59      1.33 o 
   0   0  18      187.67      148.68      3.59 o 
   1   0  18       27.73       26.70      2.27 o 
   2   0  18      116.03       97.82      3.96 o 
   3   0  18       52.66       61.74      3.62 o 
   4   0  18      201.67      202.70      6.99 o 
   5   0  18      182.01      176.29      4.28 o 
   6   0  18        1.18        2.79      1.26 o 
   7   0  18      109.38      119.92      4.36 o 
  -7   1  18       14.35       13.67      1.85 o 
  -6   1  18       47.59       46.18      2.73 o 
  -5   1  18       12.29       10.29      1.16 o 
  -4   1  18        4.62        3.65      0.89 o 
  -3   1  18        6.94        5.18      0.88 o 
  -2   1  18      308.16      298.16      3.79 o 
  -1   1  18        1.35        0.65      0.59 o 
   0   1  18       63.36       58.04      1.72 o 
   1   1  18       14.08       17.63      1.13 o 
   2   1  18      123.96      121.23      3.55 o 
   3   1  18       61.63       59.05      2.15 o 
   4   1  18       22.73       17.34      1.30 o 
   5   1  18       52.35       62.53      2.90 o 
   6   1  18       25.97       24.65      1.72 o 
   7   1  18       59.45       67.41      2.83 o 
  -6   2  18       39.06       41.26      2.94 o 
  -5   2  18        7.14        5.06      1.63 o 
  -4   2  18      126.13      121.43      3.20 o 
  -3   2  18       21.05       19.15      1.35 o 
  -2   2  18      310.99      278.81      3.89 o 
  -1   2  18        1.42        1.85      0.58 o 
   0   2  18      165.01      171.67      4.91 o 
   1   2  18       17.45       18.69      1.43 o 
   2   2  18        6.45        4.78      0.85 o 
   3   2  18        7.34        5.81      1.14 o 
   4   2  18        2.22        2.39      0.90 o 
   5   2  18        3.87        1.64      1.04 o 
   6   2  18        6.34        3.52      1.28 o 
  -6   3  18       16.46       20.01      2.01 o 
  -5   3  18       18.34       18.12      1.65 o 
  -4   3  18      162.93      152.30      2.98 o 
  -3   3  18       26.64       29.92      1.64 o 
  -2   3  18        0.80        1.13      0.56 o 
  -1   3  18        0.09        1.39      0.59 o 
   0   3  18       21.07       18.88      1.26 o 
   1   3  18        6.99        6.73      1.07 o 
   2   3  18       30.56       29.05      1.66 o 
   3   3  18        4.19        3.47      0.87 o 
   4   3  18        0.14       -0.58      0.73 o 
   5   3  18        2.04        0.63      0.96 o 
   6   3  18        0.49        1.92      1.11 o 
  -5   4  18       65.84       70.66      2.61 o 
  -4   4  18      127.70      138.05      2.66 o 
  -3   4  18        4.89        2.65      0.66 o 
  -2   4  18        0.68        1.02      0.64 o 
  -1   4  18        0.34       -0.12      0.58 o 
   0   4  18        6.57        5.80      0.82 o 
   1   4  18        0.03       -0.29      0.65 o 
   2   4  18       21.50       24.07      1.49 o 
   3   4  18        5.69        3.98      0.87 o 
   4   4  18        0.11        1.81      0.94 o 
   5   4  18        1.90        1.26      1.09 o 
  -5   5  18       27.71       26.03      2.24 o 
  -4   5  18        4.00        5.34      0.95 o 
  -3   5  18        0.12        0.75      0.89 o 
  -2   5  18       31.77       40.73      3.38 o 
  -1   5  18        4.37        3.84      1.18 o 
   0   5  18       21.91       20.40      2.08 o 
   1   5  18       17.36       22.35      3.35 o 
   2   5  18       50.63       54.95      3.97 o 
   3   5  18        0.02        0.80      1.05 o 
   4   5  18       24.34       23.69      2.85 o 
  -3   6  18       12.74       11.97      1.69 o 
  -2   6  18       11.47       15.52      1.83 o 
  -1   6  18        0.10        0.09      1.05 o 
   0   6  18      112.09      115.50      4.24 o 
   1   6  18       10.05        9.18      2.02 o 
   2   6  18        2.47        1.81      1.51 o 
   3   6  18        9.65       11.23      2.22 o 
  -6   1  19       19.47       21.00      2.06 o 
  -5   1  19        7.42        6.46      1.41 o 
  -4   1  19       32.29       29.65      1.50 o 
  -3   1  19        0.19       -0.46      0.51 o 
  -2   1  19        0.78        2.44      0.62 o 
  -1   1  19        0.01        0.47      0.59 o 
   0   1  19        6.57        6.16      0.96 o 
   1   1  19       15.33       16.08      1.25 o 
   2   1  19       95.13       98.05      3.16 o 
   3   1  19      144.63      144.57      3.15 o 
   4   1  19       15.80       15.51      1.44 o 
   5   1  19      141.55      150.55      3.52 o 
   6   1  19        3.61        2.57      1.19 o 
  -6   2  19       21.61       15.16      4.35 o 
  -5   2  19        1.06        0.92      1.10 o 
  -4   2  19      105.80      106.31      3.61 o 
  -3   2  19        0.00        0.51      0.74 o 
  -2   2  19        3.57        1.71      1.16 o 
  -1   2  19        1.19        1.34      0.62 o 
   0   2  19       72.72       81.45      2.74 o 
   1   2  19       72.14       66.16      2.49 o 
   2   2  19        3.21        2.33      0.77 o 
   3   2  19      121.52      121.09      6.95 o 
   4   2  19       15.65       17.50      2.01 o 
   5   2  19       79.41       87.19      6.63 o 
   6   2  19        9.79        8.32      2.35 o 
  -6   3  19      197.39      198.84      5.02 o 
  -5   3  19        0.02        0.68      1.02 o 
  -4   3  19       21.18       17.31      1.57 o 
  -3   3  19       12.03       11.80      1.09 o 
  -2   3  19      166.28      169.66      3.13 o 
  -1   3  19       16.51       16.24      1.18 o 
   0   3  19        1.88        2.45      0.76 o 
   1   3  19      101.10      106.72      2.69 o 
   2   3  19        7.42        9.86      1.39 o 
   3   3  19       24.47       28.87      1.98 o 
   4   3  19        0.97        1.17      1.06 o 
   5   3  19       25.80       28.11      2.29 o 
  -5   4  19        1.11        1.23      0.88 o 
  -4   4  19       77.46       86.38      2.49 o 
  -3   4  19        5.22        4.10      0.90 o 
  -2   4  19        5.26        4.63      0.81 o 
  -1   4  19      156.85      159.64      3.11 o 
   0   4  19       25.27       27.83      1.47 o 
   1   4  19        1.77        0.83      0.76 o 
   2   4  19       10.52       11.38      1.16 o 
   3   4  19       77.26       85.58      2.78 o 
   4   4  19        3.81        3.52      1.09 o 
   5   4  19       31.21       32.37      2.22 o 
  -4   5  19        3.69        3.51      0.90 o 
  -3   5  19       26.54       30.94      2.35 o 
  -2   5  19       31.45       34.36      2.46 o 
  -1   5  19        0.27        1.08      1.06 o 
   0   5  19        0.97        1.40      1.04 o 
   1   5  19       48.69       58.40      4.22 o 
   2   5  19        0.30       -1.68      1.17 o 
   3   5  19        8.97        6.53      2.39 o 
   4   5  19       17.06       10.12      4.19 o 
  -2   6  19        1.56        0.18      1.00 o 
  -1   6  19        0.01        0.08      1.06 o 
   0   6  19        0.47        0.49      1.16 o 
   1   6  19        3.24        1.22      1.49 o 
   2   6  19       18.69       18.16      2.70 o 
  -6   0  20       19.54       19.93      2.68 o 
  -5   0  20       15.56       15.78      2.36 o 
  -4   0  20        7.14        5.46      1.21 o 
  -3   0  20        2.84        2.45      0.97 o 
  -2   0  20        0.59        0.36      1.30 o 
  -1   0  20       79.93       77.59      3.69 o 
   0   0  20       69.57       77.42      5.80 o 
   1   0  20      155.52      160.51      6.29 o 
   2   0  20        8.11        8.19      2.56 o 
   3   0  20      306.97      292.94      8.75 o 
   4   0  20       39.83       46.62      3.71 o 
   5   0  20       12.95       17.69      2.35 o 
   6   0  20       11.82       14.33      2.33 o 
  -6   1  20       19.90       22.08      2.14 o 
  -5   1  20       12.18       12.30      1.67 o 
  -4   1  20        6.25        6.20      1.28 o 
  -3   1  20       50.26       54.72      1.95 o 
  -2   1  20       44.40       43.41      1.91 o 
  -1   1  20       22.39       25.81      1.63 o 
   0   1  20        0.18       -0.13      0.71 o 
   1   1  20      100.44       92.45      2.63 o 
   2   1  20        0.17       -0.94      1.03 o 
   3   1  20       14.79       19.08      1.93 o 
   4   1  20        0.00        0.42      1.15 o 
   5   1  20        0.26       -0.26      1.15 o 
  -5   2  20       49.32       54.06      3.74 o 
  -4   2  20       37.59       35.44      2.98 o 
  -3   2  20        3.11        3.64      1.18 o 
  -2   2  20       13.36        9.25      1.19 o 
  -1   2  20      139.24      142.43      4.39 o 
   0   2  20        8.49        4.95      1.82 o 
   1   2  20       23.66       18.86      1.75 o 
   2   2  20       12.58       11.66      1.21 o 
   3   2  20       38.37       42.80      4.10 o 
   4   2  20        2.69        0.43      1.13 o 
   5   2  20       23.74       27.22      3.42 o 
  -5   3  20        5.14        7.10      1.38 o 
  -4   3  20       23.66       19.09      1.95 o 
  -3   3  20      128.10      129.65      3.78 o 
  -2   3  20       21.74       20.58      1.63 o 
  -1   3  20      185.52      191.34      4.19 o 
   0   3  20        1.57        1.59      0.79 o 
   1   3  20       13.19       12.64      1.26 o 
   2   3  20       12.88       17.70      1.66 o 
   3   3  20       56.06       56.46      2.50 o 
   4   3  20       18.90       17.64      1.94 o 
   5   3  20        0.08       -0.95      1.03 o 
  -4   4  20        9.47       10.82      1.36 o 
  -3   4  20        7.73        6.46      1.14 o 
  -2   4  20        5.79        3.10      0.86 o 
  -1   4  20        0.01       -0.37      0.77 o 
   0   4  20        7.80        7.76      1.09 o 
   1   4  20      225.67      247.49      4.60 o 
   2   4  20        5.55        4.73      1.11 o 
   3   4  20       62.90       70.04      2.71 o 
   4   4  20        0.97        1.21      1.04 o 
  -3   5  20       40.76       42.81      2.79 o 
  -2   5  20        0.01        0.74      0.99 o 
  -1   5  20        0.66        0.17      1.05 o 
   0   5  20        0.71        0.05      0.95 o 
   1   5  20        0.62        0.83      1.44 o 
   2   5  20        7.51        7.01      2.01 o 
   3   5  20      178.73      189.68      6.57 o 
  -5   1  21       10.41       10.73      1.65 o 
  -4   1  21        4.36        6.13      1.68 o 
  -3   1  21       43.48       52.92      2.81 o 
  -2   1  21       15.51       16.85      1.56 o 
  -1   1  21       24.70       25.30      1.72 o 
   0   1  21        0.14        0.40      0.89 o 
   1   1  21       97.41      100.67      3.10 o 
   2   1  21       23.36       22.61      2.29 o 
   3   1  21        1.11        0.88      1.43 o 
   4   1  21       29.12       31.70      2.31 o 
   5   1  21       91.70      105.56      3.45 o 
  -5   2  21        2.42        2.21      1.27 o 
  -4   2  21       24.06       24.72      2.65 o 
  -3   2  21      139.21      153.59      6.26 o 
  -2   2  21        0.11       -0.41      1.78 o 
  -1   2  21       11.28        8.23      5.26 o 
   0   2  21        6.18        3.93      1.85 o 
   1   2  21        6.64        6.69      1.49 o 
   2   2  21        0.79        1.03      1.37 o 
   3   2  21       46.17       57.95      3.89 o 
   4   2  21       10.70       15.64      1.82 o 
  -4   3  21        5.14        7.72      1.43 o 
  -3   3  21       23.81       23.22      2.36 o 
  -2   3  21        0.33        0.02      1.80 o 
  -1   3  21       52.62       61.26      3.68 o 
   0   3  21        5.69        7.83      1.33 o 
   1   3  21      323.69      377.18      6.21 o 
   2   3  21       63.56       73.74      2.80 o 
   3   3  21       47.77       54.13      2.87 o 
   4   3  21       17.05       14.49      1.88 o 
  -3   4  21      121.06      120.71      3.49 o 
  -2   4  21       17.31       14.32      1.42 o 
  -1   4  21       12.30       16.30      1.42 o 
   0   4  21        5.39        7.19      1.25 o 
   1   4  21        2.91        2.81      1.08 o 
   2   4  21        3.50        3.00      1.07 o 
   3   4  21       55.03       64.57      2.87 o 
  -1   5  21      248.95      258.37      6.42 o 
   0   5  21       50.10       55.38      4.25 o 
   1   5  21        3.31        2.06      1.63 o 
  -4   0  22       45.40       53.34      3.87 o 
  -3   0  22       12.27       14.89      2.35 o 
  -2   0  22       12.39       13.66      2.21 o 
  -1   0  22        0.67        1.35      0.94 o 
   0   0  22        9.32        4.94      2.18 o 
   1   0  22       21.48       26.38      4.99 o 
   2   0  22       10.84        7.77      2.59 o 
   3   0  22       43.82       45.44      4.37 o 
   4   0  22       65.90       82.80      5.52 o 
  -4   1  22        2.39        2.57      1.22 o 
  -3   1  22      101.69      114.73      3.60 o 
  -2   1  22       54.50       61.74      2.93 o 
  -1   1  22       15.00       19.15      1.88 o 
   0   1  22        0.09       -0.05      1.09 o 
   1   1  22       46.30       51.84      3.22 o 
   2   1  22       86.60      102.91      3.90 o 
   3   1  22       21.87       26.57      3.28 o 
   4   1  22        1.46        3.20      2.02 o 
  -4   2  22        0.01        1.90      1.05 o 
  -3   2  22        1.17        0.60      0.97 o 
  -2   2  22       44.35       29.30     12.86 o 
  -1   2  22      277.59      287.95      8.63 o 
   0   2  22      175.44      171.30     15.90 o 
   1   2  22       19.97       21.18      2.41 o 
   2   2  22       10.26        1.47      3.61 o 
   3   2  22        3.36        2.48      1.67 o 
   4   2  22        0.67       -2.75      1.37 o 
  -3   3  22        7.62        4.66      1.60 o 
  -2   3  22        0.22        0.63      1.19 o 
  -1   3  22        6.38        7.87      1.70 o 
   0   3  22       33.27       38.61      2.90 o 
   1   3  22        0.06        0.75      1.16 o 
   2   3  22        2.44        1.94      1.34 o 
   3   3  22       13.68       15.65      1.89 o 
  -2   4  22       27.46       26.81      2.31 o 
  -1   4  22       75.55       82.98      2.99 o 
   0   4  22       39.54       48.55      2.52 o 
   1   4  22       16.19       16.34      1.75 o 
   2   4  22       65.39       72.22      2.75 o 
  -3   1  23       13.93       16.77      1.85 o 
  -2   1  23       12.89       13.47      1.64 o 
  -1   1  23        0.06        0.98      1.24 o 
   0   1  23        0.01       -0.03      1.36 o 
   1   1  23        2.01        3.80      1.59 o 
   2   1  23       32.07       37.06      3.69 o 
   3   1  23        1.66        2.63      1.60 o 
  -3   2  23        0.43        0.23      1.64 o 
  -2   2  23       42.76       56.58      3.74 o 
  -1   2  23        9.62        5.39      1.69 o 
   0   2  23        0.04        0.21      1.27 o 
   1   2  23        0.45        0.34      1.65 o 
   2   2  23       18.02       12.99      2.49 o 
  -2   3  23       36.73       33.93      3.12 o 
  -1   3  23        0.40       -0.51      1.19 o 
   0   3  23        3.18        4.61      1.57 o 
   1   3  23        0.65        0.71      1.42 o 
  -2   0  24       27.37       25.75      3.36 o 
  -1   0  24        4.14        0.37      2.22 o 
   0   0  24      329.86      370.91     16.51 o 
   1   0  24      202.98      231.17      8.42 o 
   2   0  24     1027.60     1179.64     24.45 o 
  -2   1  24       78.80       93.79      3.94 o 
  -1   1  24       10.39        8.56      1.89 o 
   0   1  24      194.33      223.30      6.57 o 
   1   1  24        4.21        3.07      1.62 o 
   0   2  24        0.00        1.97      1.51 o 
                                                 
